# Supplementary material for: Comprehensive assessment of quantitative ultrasound and bone mineral density in osteoporosis screening: An empirical study using Mendelian randomization and bibliometrics
Source: Medicine (Baltimore). 2026 May 15;105(20):e48754. doi: 10.1097/MD.0000000000048754 (PMC13183022; doi:10.1097/MD.0000000000048754)
Supplement: Supplementary file 1 [file medi-105-e48754-s001.xls]

## Sheet: Femoral neck bone mineral densi
id.exposure	id.outcome	outcome	exposure	method	nsnp	b	se	pval	lo_ci	up_ci	or	or_lci95	or_uci95
Kpc66Y	jfEjQA	Femoral neck bone mineral density	3143_irnt.gwas.imputed_v3.both_sexes.tsv.bgz_full_outcome_clump.csv	MR Egger	213	-0.162666	0.0924489327581479	0.0799385421243492	-0.343866	0.0185342052692657	0.849875	0.709024206600121	1.01870702972189
Kpc66Y	jfEjQA	Femoral neck bone mineral density	3143_irnt.gwas.imputed_v3.both_sexes.tsv.bgz_full_outcome_clump.csv	Weighted median	213	-0.0271676	0.0394563295646335	0.491107625657121	-0.104502	0.0501668210852786	0.97319813458309	0.900773004138919	1.05144648519011
Kpc66Y	jfEjQA	Femoral neck bone mineral density	3143_irnt.gwas.imputed_v3.both_sexes.tsv.bgz_full_outcome_clump.csv	Inverse variance weighted	213	-0.079675	0.0339663029950651	0.0189910099414339	-0.146249	-0.0131011	0.923416400549815	0.863942587627317	0.986984391111193
Kpc66Y	jfEjQA	Femoral neck bone mineral density	3143_irnt.gwas.imputed_v3.both_sexes.tsv.bgz_full_outcome_clump.csv	Simple mode	213	-0.0228883	0.125433169538874	0.855384964402833	-0.268737	0.222960693841055	0.977371632052012	0.764343998946427	1.24977144905532
Kpc66Y	jfEjQA	Femoral neck bone mineral density	3143_irnt.gwas.imputed_v3.both_sexes.tsv.bgz_full_outcome_clump.csv	Weighted mode	213	0.020931313552905	0.0822167684079661	0.79928894526209	-0.140214	0.182076179632519	1.02115190993203	0.869172601573013	1.19970558352929
OcSU2s	jfEjQA	Femoral neck bone mineral density	3143_raw.gwas.imputed_v3.both_sexes.tsv.bgz_full_outcome_clump.csv	MR Egger	208	-0.0323745	0.0199476841658172	0.106125489785607	-0.0714719	0.00672300157033279	0.968143983584183	0.931022420002518	1.00674565167584
OcSU2s	jfEjQA	Femoral neck bone mineral density	3143_raw.gwas.imputed_v3.both_sexes.tsv.bgz_full_outcome_clump.csv	Weighted median	208	-0.00530838	0.00877871743802822	0.545386615431097	-0.0225147	0.0118979049517826	0.994705683331188	0.977736896224842	1.01196896657138
OcSU2s	jfEjQA	Femoral neck bone mineral density	3143_raw.gwas.imputed_v3.both_sexes.tsv.bgz_full_outcome_clump.csv	Inverse variance weighted	208	-0.0148635	0.00750681321944013	0.0477030678581329	-0.0295769	-0.000150167	0.985246395909133	0.970856240324247	0.999849844223834
OcSU2s	jfEjQA	Femoral neck bone mineral density	3143_raw.gwas.imputed_v3.both_sexes.tsv.bgz_full_outcome_clump.csv	Simple mode	208	-0.00234092	0.0239159245318859	0.922121405576243	-0.0492161	0.0445342946585514	0.997661820386502	0.951975357498423	1.04554083256147
OcSU2s	jfEjQA	Femoral neck bone mineral density	3143_raw.gwas.imputed_v3.both_sexes.tsv.bgz_full_outcome_clump.csv	Weighted mode	208	0.00609721083176762	0.0162363960343203	0.70765283465162	-0.0257261	0.0379205470590354	1.00611583665769	0.974601971790524	1.03864870590572
uwGXch	jfEjQA	Femoral neck bone mineral density	3144_irnt.gwas.imputed_v3.both_sexes.tsv.bgz_full_outcome_clump.csv	MR Egger	205	0.452793457861295	0.0689392772442151	4.19225111537967e-10	0.317672474462634	0.587914441259957	1.57269932428448	1.37392619161273	1.80023001213885
uwGXch	jfEjQA	Femoral neck bone mineral density	3144_irnt.gwas.imputed_v3.both_sexes.tsv.bgz_full_outcome_clump.csv	Weighted median	205	0.37135210192268	0.0372836731782524	2.27649803406634e-23	0.298276102493305	0.444428101352055	1.44969342337543	1.34753379396161	1.55959800874415
uwGXch	jfEjQA	Femoral neck bone mineral density	3144_irnt.gwas.imputed_v3.both_sexes.tsv.bgz_full_outcome_clump.csv	Inverse variance weighted	205	0.446982111446814	0.0336747380666249	3.29747047881116e-40	0.380979624836229	0.512984598057399	1.56358632873904	1.46371778161638	1.67026884425756
uwGXch	jfEjQA	Femoral neck bone mineral density	3144_irnt.gwas.imputed_v3.both_sexes.tsv.bgz_full_outcome_clump.csv	Simple mode	205	0.33659095858332	0.110484667374003	0.00262111948392752	0.120041010530274	0.553140906636367	1.40016622061377	1.1275430917713	1.73870556225757
uwGXch	jfEjQA	Femoral neck bone mineral density	3144_irnt.gwas.imputed_v3.both_sexes.tsv.bgz_full_outcome_clump.csv	Weighted mode	205	0.300941652393028	0.0513887331634256	1.87227312345166e-08	0.200219735392714	0.401663569393343	1.35113050400643	1.22167117306394	1.49430851697859
8fhHcC	jfEjQA	Femoral neck bone mineral density	3144_raw.gwas.imputed_v3.both_sexes.tsv.bgz_full_outcome_clump.csv	MR Egger	174	0.0241053138046239	0.00403615711583471	1.30702593281935e-08	0.0161944458575878	0.0320161817516599	1.02439819548144	1.0163262866305	1.03253421338216
8fhHcC	jfEjQA	Femoral neck bone mineral density	3144_raw.gwas.imputed_v3.both_sexes.tsv.bgz_full_outcome_clump.csv	Weighted median	174	0.0202591526867205	0.00203590149163345	2.49788735115158e-23	0.0162687857631189	0.024249519610322	1.0204657622064	1.01640184303903	1.02454593030043
8fhHcC	jfEjQA	Femoral neck bone mineral density	3144_raw.gwas.imputed_v3.both_sexes.tsv.bgz_full_outcome_clump.csv	Inverse variance weighted	174	0.025270063049045	0.00195877288514715	4.44488104059639e-38	0.0214308681941565	0.0291092579039334	1.02559205764567	1.02166215854598	1.02953707339307
8fhHcC	jfEjQA	Femoral neck bone mineral density	3144_raw.gwas.imputed_v3.both_sexes.tsv.bgz_full_outcome_clump.csv	Simple mode	174	0.0194922142561516	0.00601473871498087	0.00143001574537165	0.00770332637478906	0.0312811021375141	1.01968342783578	1.00773307332784	1.03177549742347
8fhHcC	jfEjQA	Femoral neck bone mineral density	3144_raw.gwas.imputed_v3.both_sexes.tsv.bgz_full_outcome_clump.csv	Weighted mode	174	0.0168980906461291	0.00284558114694529	1.5393406273499e-08	0.0113207515981163	0.0224754296941419	1.01704167098426	1.01138507380256	1.02272990506915
DvLncq	jfEjQA	Femoral neck bone mineral density	3147_irnt.gwas.imputed_v3.both_sexes.tsv.bgz_full_outcome_clump.csv	MR Egger	239	0.437824353668155	0.0590950346514179	2.23123610993834e-12	0.321998085751376	0.553650621584934	1.54933274890423	1.37988213451724	1.73959203237815
DvLncq	jfEjQA	Femoral neck bone mineral density	3147_irnt.gwas.imputed_v3.both_sexes.tsv.bgz_full_outcome_clump.csv	Weighted median	239	0.377366531871993	0.0330138337701279	2.9421308178611e-30	0.312659417682542	0.442073646061444	1.45843877571042	1.36705585668012	1.55593
DvLncq	jfEjQA	Femoral neck bone mineral density	3147_irnt.gwas.imputed_v3.both_sexes.tsv.bgz_full_outcome_clump.csv	Inverse variance weighted	239	0.444571173298433	0.0294131932113798	1.29587742917799e-51	0.386921314604129	0.502221031992738	1.55982115942975	1.47244062714114	1.65238720295888
DvLncq	jfEjQA	Femoral neck bone mineral density	3147_irnt.gwas.imputed_v3.both_sexes.tsv.bgz_full_outcome_clump.csv	Simple mode	239	0.335035695847929	0.105047705841135	0.0016173805803678	0.129142192399304	0.540929199296553	1.39799028678051	1.13785190655599	1.71760211559347
DvLncq	jfEjQA	Femoral neck bone mineral density	3147_irnt.gwas.imputed_v3.both_sexes.tsv.bgz_full_outcome_clump.csv	Weighted mode	239	0.325585248238612	0.0612911829445557	2.48739213278256e-07	0.205454529667282	0.445715966809941	1.38484088455072	1.22808313834338	1.56160785507584
jiMFFA	jfEjQA	Femoral neck bone mineral density	3147_raw.gwas.imputed_v3.both_sexes.tsv.bgz_full_outcome_clump.csv	MR Egger	202	0.0199952712246398	0.00308215948657669	6.71473890145983e-10	0.0139542386309495	0.0260363038183301	1.0201965157352	1.01405205346646	1.02637820924513
jiMFFA	jfEjQA	Femoral neck bone mineral density	3147_raw.gwas.imputed_v3.both_sexes.tsv.bgz_full_outcome_clump.csv	Weighted median	202	0.017880597702164	0.00164426703631513	1.52473462673255e-27	0.0146578343109864	0.0211033610933417	1.01804141264848	1.01476578717114	1.02132761172064
jiMFFA	jfEjQA	Femoral neck bone mineral density	3147_raw.gwas.imputed_v3.both_sexes.tsv.bgz_full_outcome_clump.csv	Inverse variance weighted	202	0.0222816243439579	0.00151403182388222	5.03289692085807e-49	0.0193141219691487	0.025249126718767	1.02253171374765	1.01950184625171	1.02557058573639
jiMFFA	jfEjQA	Femoral neck bone mineral density	3147_raw.gwas.imputed_v3.both_sexes.tsv.bgz_full_outcome_clump.csv	Simple mode	202	0.016933713147601	0.00452973193947091	0.000241449926342579	0.00805543854623804	0.025811987748964	1.01707790119798	1.00808797088674	1.02614800194011
jiMFFA	jfEjQA	Femoral neck bone mineral density	3147_raw.gwas.imputed_v3.both_sexes.tsv.bgz_full_outcome_clump.csv	Weighted mode	202	0.0150565690823084	0.00252829235980187	1.14307259068601e-08	0.0101011160570967	0.02001202210752	1.01517049025447	1.01015230453831	1.02021360507068
xejeZr	jfEjQA	Femoral neck bone mineral density	4101_irnt.gwas.imputed_v3.both_sexes.tsv.bgz_full_outcome_clump.csv	MR Egger	108	0.256608040765098	0.0794807676538459	0.00165643384510763	0.10082573616356	0.412390345366636	1.29253840509438	1.10608387454833	1.51042390824668
xejeZr	jfEjQA	Femoral neck bone mineral density	4101_irnt.gwas.imputed_v3.both_sexes.tsv.bgz_full_outcome_clump.csv	Weighted median	108	0.335514061453134	0.0381157874185852	1.33806481807435e-18	0.260807118112707	0.410221004793561	1.39865919722923	1.29797728497915	1.50715083586794
xejeZr	jfEjQA	Femoral neck bone mineral density	4101_irnt.gwas.imputed_v3.both_sexes.tsv.bgz_full_outcome_clump.csv	Inverse variance weighted	108	0.460671030374893	0.0397423805030581	4.55462971878616e-31	0.382775964588899	0.538566096160887	1.58513730347409	1.46634947905788	1.71354803663822
xejeZr	jfEjQA	Femoral neck bone mineral density	4101_irnt.gwas.imputed_v3.both_sexes.tsv.bgz_full_outcome_clump.csv	Simple mode	108	0.388193473377919	0.0931217392825339	6.23860049469791e-05	0.205674864384153	0.570712082371686	1.47431499739934	1.22835375750627	1.76952665164582
xejeZr	jfEjQA	Femoral neck bone mineral density	4101_irnt.gwas.imputed_v3.both_sexes.tsv.bgz_full_outcome_clump.csv	Weighted mode	108	0.311749595882178	0.0397862794345622	3.64603162813005e-12	0.233768488190436	0.38973070357392	1.36581264509566	1.26335197744636	1.4765831017844
k6QwrQ	jfEjQA	Femoral neck bone mineral density	4101_raw.gwas.imputed_v3.both_sexes.tsv.bgz_full_outcome_clump.csv	MR Egger	96	0.016339679023392	0.0045070516314647	0.000468412047838232	0.00750585782572118	0.0251735002210628	1.01647390163363	1.0075340973864	1.02549302835758
k6QwrQ	jfEjQA	Femoral neck bone mineral density	4101_raw.gwas.imputed_v3.both_sexes.tsv.bgz_full_outcome_clump.csv	Weighted median	96	0.0178202857348907	0.00201398291515365	8.88780426631102e-19	0.0138728792211895	0.0217676922485918	1.01798001441966	1.01396955414601	1.02201
k6QwrQ	jfEjQA	Femoral neck bone mineral density	4101_raw.gwas.imputed_v3.both_sexes.tsv.bgz_full_outcome_clump.csv	Inverse variance weighted	96	0.0225973525524263	0.00218361104083531	4.24578052785917e-25	0.0183174749123891	0.0268772301924635	1.02285460682428	1.01848626890744	1.02724168075822
k6QwrQ	jfEjQA	Femoral neck bone mineral density	4101_raw.gwas.imputed_v3.both_sexes.tsv.bgz_full_outcome_clump.csv	Simple mode	96	0.0208340915796756	0.00454816852233381	1.40574940763601e-05	0.0119196812759013	0.0297485018834498	1.02105263635424	1.01199100377554	1.0301954091651
k6QwrQ	jfEjQA	Femoral neck bone mineral density	4101_raw.gwas.imputed_v3.both_sexes.tsv.bgz_full_outcome_clump.csv	Weighted mode	96	0.0170129496603885	0.00217553480135748	7.1920456384288e-12	0.0127489014497279	0.0212769978710492	1.01715849409702	1.01283051515338	1.02150496715339
hkuNOy	jfEjQA	Femoral neck bone mineral density	4104_irnt.gwas.imputed_v3.both_sexes.tsv.bgz_full_outcome_clump.csv	MR Egger	118	0.313723318408444	0.0695314467944951	1.54862304593516e-05	0.177441682691234	0.450004954125655	1.36851104234768	1.19415841576676	1.56831995512505
hkuNOy	jfEjQA	Femoral neck bone mineral density	4104_irnt.gwas.imputed_v3.both_sexes.tsv.bgz_full_outcome_clump.csv	Weighted median	118	0.347202283444901	0.0366721128808466	2.85944673528744e-21	0.275324942198442	0.419079624691361	1.41510294831965	1.31695854075151	1.52056142420417
hkuNOy	jfEjQA	Femoral neck bone mineral density	4104_irnt.gwas.imputed_v3.both_sexes.tsv.bgz_full_outcome_clump.csv	Inverse variance weighted	118	0.432293551949417	0.0348157298674246	2.12355031384161e-35	0.364054721409265	0.50053238248957	1.54078734991089	1.43915296448173	1.64959925472575
hkuNOy	jfEjQA	Femoral neck bone mineral density	4104_irnt.gwas.imputed_v3.both_sexes.tsv.bgz_full_outcome_clump.csv	Simple mode	118	0.379060723613173	0.0876713408225104	3.24319802673476e-05	0.207224895601053	0.550896551625294	1.46091174488971	1.2302592205579	1.7348076654844
hkuNOy	jfEjQA	Femoral neck bone mineral density	4104_irnt.gwas.imputed_v3.both_sexes.tsv.bgz_full_outcome_clump.csv	Weighted mode	118	0.298705369102748	0.0384871537771604	3.4918848043296e-12	0.223270547699514	0.374140190505982	1.34811236939713	1.25015875556211	1.45374093684956
RhMwQz	jfEjQA	Femoral neck bone mineral density	4104_raw.gwas.imputed_v3.both_sexes.tsv.bgz_full_outcome_clump.csv	MR Egger	99	0.0128314272062039	0.00403333868185195	0.00196931809981991	0.00492608338977409	0.0207367710226337	1.01291410320687	1.00493823648608	1.02095327177809
RhMwQz	jfEjQA	Femoral neck bone mineral density	4104_raw.gwas.imputed_v3.both_sexes.tsv.bgz_full_outcome_clump.csv	Weighted median	99	0.0165512739765377	0.00183222349143218	1.66364013304295e-19	0.0129601159333306	0.0201424320197448	1.01668900513783	1.01304446222118	1.02035
RhMwQz	jfEjQA	Femoral neck bone mineral density	4104_raw.gwas.imputed_v3.both_sexes.tsv.bgz_full_outcome_clump.csv	Inverse variance weighted	99	0.0210357559586153	0.00198039033030245	2.35397902511249e-26	0.0171541909112225	0.0249173210060081	1.02125856706376	1.01730216898119	1.02523035200608
RhMwQz	jfEjQA	Femoral neck bone mineral density	4104_raw.gwas.imputed_v3.both_sexes.tsv.bgz_full_outcome_clump.csv	Simple mode	99	0.0196134614593688	0.00440034970503321	2.20998967393508e-05	0.0109887760375037	0.0282381468812339	1.01981	1.01104937440077	1.02864062281084
RhMwQz	jfEjQA	Femoral neck bone mineral density	4104_raw.gwas.imputed_v3.both_sexes.tsv.bgz_full_outcome_clump.csv	Weighted mode	99	0.0147764084443314	0.00191500068505886	1.01794266412625e-11	0.0110230071016161	0.0185298097870468	1.0148861192789	1.01108398428909	1.0187025520231
xM2M87	jfEjQA	Femoral neck bone mineral density	4120_irnt.gwas.imputed_v3.both_sexes.tsv.bgz_full_outcome_clump.csv	MR Egger	114	0.292251930971593	0.0785231055250064	0.000311047399286672	0.13834664414258	0.446157217800606	1.33944042166307	1.14837355825409	1.56229706813571
xM2M87	jfEjQA	Femoral neck bone mineral density	4120_irnt.gwas.imputed_v3.both_sexes.tsv.bgz_full_outcome_clump.csv	Weighted median	114	0.348968772425273	0.0386109290069262	1.59443615758808e-19	0.273291351571698	0.424646193278849	1.41760492128717	1.31428310749724	1.52904933601745
xM2M87	jfEjQA	Femoral neck bone mineral density	4120_irnt.gwas.imputed_v3.both_sexes.tsv.bgz_full_outcome_clump.csv	Inverse variance weighted	114	0.444624420896776	0.0377441324514191	4.95157811678549e-32	0.370645921291994	0.518602920501558	1.55990421837166	1.44867003934893	1.67967936410646
xM2M87	jfEjQA	Femoral neck bone mineral density	4120_irnt.gwas.imputed_v3.both_sexes.tsv.bgz_full_outcome_clump.csv	Simple mode	114	0.374943574639334	0.092701703563078	9.61258503878568e-05	0.193248235655701	0.556638913622966	1.45490931851904	1.21318391164724	1.74479821632273
xM2M87	jfEjQA	Femoral neck bone mineral density	4120_irnt.gwas.imputed_v3.both_sexes.tsv.bgz_full_outcome_clump.csv	Weighted mode	114	0.319678637395758	0.0405971606189089	2.28829837497961e-12	0.240108202582697	0.39924907220882	1.37668527807431	1.27138671020475	1.49070486552539
ocXMmx	jfEjQA	Femoral neck bone mineral density	4120_raw.gwas.imputed_v3.both_sexes.tsv.bgz_full_outcome_clump.csv	MR Egger	98	0.015339086114038	0.00470013642318271	0.00152494432957766	0.00612681872459984	0.0245513535034761	1.01545733372525	1.00614562606855	1.02485521966194
ocXMmx	jfEjQA	Femoral neck bone mineral density	4120_raw.gwas.imputed_v3.both_sexes.tsv.bgz_full_outcome_clump.csv	Weighted median	98	0.0181957994347765	0.00202840799565881	2.95217014790679e-19	0.0142201197632852	0.0221714791062677	1.01836235164323	1.01432170662093	1.02241909295143
ocXMmx	jfEjQA	Femoral neck bone mineral density	4120_raw.gwas.imputed_v3.both_sexes.tsv.bgz_full_outcome_clump.csv	Inverse variance weighted	98	0.0233156843006807	0.00223881368746296	2.13354447156049e-25	0.0189276094732533	0.0277037591281081	1.02358961972215	1.0191078721914	1.02809107670808
ocXMmx	jfEjQA	Femoral neck bone mineral density	4120_raw.gwas.imputed_v3.both_sexes.tsv.bgz_full_outcome_clump.csv	Simple mode	98	0.0205162838581405	0.00481594921882621	4.73323181706023e-05	0.0110770233892412	0.0299555443270399	1.0207281895009	1.01113860076748	1.03040872542199
ocXMmx	jfEjQA	Femoral neck bone mineral density	4120_raw.gwas.imputed_v3.both_sexes.tsv.bgz_full_outcome_clump.csv	Weighted mode	98	0.0168674041986806	0.00217238331165869	8.46642899219241e-12	0.0126095329078296	0.0211252754895317	1.01701046206732	1.01268936827724	1.02134999374381
EWxDVF	jfEjQA	Femoral neck bone mineral density	4123_irnt.gwas.imputed_v3.both_sexes.tsv.bgz_full_outcome_clump.csv	MR Egger	122	0.321926683754394	0.0719933216669802	1.77355151189951e-05	0.180819773287113	0.463033594221675	1.37978361169464	1.19819921232685	1.58888671893216
EWxDVF	jfEjQA	Femoral neck bone mineral density	4123_irnt.gwas.imputed_v3.both_sexes.tsv.bgz_full_outcome_clump.csv	Weighted median	122	0.340150119230362	0.034512357950024	6.46392787127182e-23	0.272505897648315	0.407794340812409	1.40515851604618	1.3132512039834	1.50349792121116
EWxDVF	jfEjQA	Femoral neck bone mineral density	4123_irnt.gwas.imputed_v3.both_sexes.tsv.bgz_full_outcome_clump.csv	Inverse variance weighted	122	0.404992273031073	0.0359715835555137	2.09897037277458e-29	0.334487969262266	0.47549657679988	1.4992909150377	1.39722477999728	1.60881289832187
EWxDVF	jfEjQA	Femoral neck bone mineral density	4123_irnt.gwas.imputed_v3.both_sexes.tsv.bgz_full_outcome_clump.csv	Simple mode	122	0.309676520193505	0.0850745570688567	0.000402159743747982	0.142930388338546	0.476422652048464	1.36298414496624	1.15364949141295	1.61030347021095
EWxDVF	jfEjQA	Femoral neck bone mineral density	4123_irnt.gwas.imputed_v3.both_sexes.tsv.bgz_full_outcome_clump.csv	Weighted mode	122	0.273471889996392	0.0409422291573974	7.73238392691056e-10	0.193225120847893	0.353718659144891	1.31452040751931	1.21315586945838	1.42435440101871
WQ1FqP	jfEjQA	Femoral neck bone mineral density	4123_raw.gwas.imputed_v3.both_sexes.tsv.bgz_full_outcome_clump.csv	MR Egger	107	0.0163819870070152	0.00382093834264082	4.02462745912943e-05	0.00889294785543918	0.0238710261585912	1.01651690750455	1.00893260759304	1.02415821975239
WQ1FqP	jfEjQA	Femoral neck bone mineral density	4123_raw.gwas.imputed_v3.both_sexes.tsv.bgz_full_outcome_clump.csv	Weighted median	107	0.0162885278066989	0.00170987474733138	1.63220436552317e-21	0.0129371733019294	0.0196398823114684	1.01642190908658	1.01302122058211	1.01983401362269
WQ1FqP	jfEjQA	Femoral neck bone mineral density	4123_raw.gwas.imputed_v3.both_sexes.tsv.bgz_full_outcome_clump.csv	Inverse variance weighted	107	0.0198187358159978	0.00187882355259908	5.16245733259202e-26	0.0161362416529036	0.023501229979092	1.02001643082255	1.01626713388877	1.02377955997331
WQ1FqP	jfEjQA	Femoral neck bone mineral density	4123_raw.gwas.imputed_v3.both_sexes.tsv.bgz_full_outcome_clump.csv	Simple mode	107	0.0138461631808255	0.00390589809656819	0.000585850498227798	0.00619060291155181	0.0215017234500991	1.01394246525633	1.00620980429602	1.02173455124438
WQ1FqP	jfEjQA	Femoral neck bone mineral density	4123_raw.gwas.imputed_v3.both_sexes.tsv.bgz_full_outcome_clump.csv	Weighted mode	107	0.0138461631808255	0.00203476741400366	6.24269548309344e-10	0.00985801904937831	0.0178343073122726	1.01394246525633	1.00990676938138	1.01799428820528
