# Supplementary material for: Comprehensive assessment of quantitative ultrasound and bone mineral density in osteoporosis screening: An empirical study using Mendelian randomization and bibliometrics
Source: Medicine (Baltimore). 2026 May 15;105(20):e48754. doi: 10.1097/MD.0000000000048754 (PMC13183022; doi:10.1097/MD.0000000000048754)
Supplement: Supplementary file 2 [file medi-105-e48754-s002.xls]

## Sheet: Total body bone mineral density
id.exposure	id.outcome	outcome	exposure	method	nsnp	b	se	pval	lo_ci	up_ci	or	or_lci95	or_uci95
ymPWLX	KbcYYn	Total body bone mineral density(30-45)	3144_irnt.gwas.imputed_v3.both_sexes.tsv.bgz_full_outcome_clump.csv	MR Egger	238	0.743818239755163	0.106241469677094	2.61693971035949e-11	0.535584959188059	0.952051520322266	2.10395359653861	1.7084473219736	2.59101974023648
ymPWLX	KbcYYn	Total body bone mineral density(30-45)	3144_irnt.gwas.imputed_v3.both_sexes.tsv.bgz_full_outcome_clump.csv	Weighted median	238	0.686025698702295	0.0724628777120854	2.87250169590725e-21	0.543998458386608	0.828052939017983	1.98580763161274	1.72288197999091	2.2888578530447
ymPWLX	KbcYYn	Total body bone mineral density(30-45)	3144_irnt.gwas.imputed_v3.both_sexes.tsv.bgz_full_outcome_clump.csv	Inverse variance weighted	238	0.63408404826299	0.0517639269180549	1.68961358249403e-34	0.532626751503603	0.735541345022378	1.88529451158407	1.70340084791655	2.08661126343595
ymPWLX	KbcYYn	Total body bone mineral density(30-45)	3144_irnt.gwas.imputed_v3.both_sexes.tsv.bgz_full_outcome_clump.csv	Simple mode	238	0.302425004260691	0.228834046377695	0.187578719531744	-0.14609	0.750939735160972	1.35313619316662	0.864080168696366	2.1189903710206
ymPWLX	KbcYYn	Total body bone mineral density(30-45)	3144_irnt.gwas.imputed_v3.both_sexes.tsv.bgz_full_outcome_clump.csv	Weighted mode	238	0.706582957503344	0.102979748055254	5.90111204484598e-11	0.504742651315047	0.908423263691642	2.02705288518775	1.65655915228117	2.48040849835622
kaMEET	KbcYYn	Total body bone mineral density(30-45)	3144_raw.gwas.imputed_v3.both_sexes.tsv.bgz_full_outcome_clump.csv	MR Egger	201	0.0440292083714162	0.00609430503250942	1.04705408702648e-11	0.0320843705076977	0.0559740462351346	1.04501287756695	1.03260462300628	1.0575702354512
kaMEET	KbcYYn	Total body bone mineral density(30-45)	3144_raw.gwas.imputed_v3.both_sexes.tsv.bgz_full_outcome_clump.csv	Weighted median	201	0.0388078861567268	0.00413734310098649	6.60320582121459e-21	0.0306986936787932	0.0469170786346603	1.03957074853298	1.03117475760123	1.04803510097494
kaMEET	KbcYYn	Total body bone mineral density(30-45)	3144_raw.gwas.imputed_v3.both_sexes.tsv.bgz_full_outcome_clump.csv	Inverse variance weighted	201	0.0349608021064607	0.00296268012779341	3.88473716653362e-32	0.0291539490559856	0.0407676551569358	1.03557911548412	1.02958308561913	1.04161006470108
kaMEET	KbcYYn	Total body bone mineral density(30-45)	3144_raw.gwas.imputed_v3.both_sexes.tsv.bgz_full_outcome_clump.csv	Simple mode	201	0.0105444596790871	0.0120545417955653	0.382770480785703	-0.0130824	0.034171361598395	1.01060024840896	0.987002760947287	1.03476190999105
kaMEET	KbcYYn	Total body bone mineral density(30-45)	3144_raw.gwas.imputed_v3.both_sexes.tsv.bgz_full_outcome_clump.csv	Weighted mode	201	0.0403693053454222	0.00545969141667857	3.82207276500321e-12	0.0296683101687322	0.0510703005221122	1.04119522215985	1.0301127993411	1.05239687473247
ABCYaY	KbcYYn	Total body bone mineral density(30-45)	3147_irnt.gwas.imputed_v3.both_sexes.tsv.bgz_full_outcome_clump.csv	MR Egger	272	0.700078524557342	0.0879068586522645	4.67041526846009e-14	0.527781081598903	0.87237596751578	2.01391084271909	1.69516669579556	2.39258881883477
ABCYaY	KbcYYn	Total body bone mineral density(30-45)	3147_irnt.gwas.imputed_v3.both_sexes.tsv.bgz_full_outcome_clump.csv	Weighted median	272	0.65233828458739	0.0592775255367088	3.62253114788407e-28	0.536154334535441	0.768522234639339	1.92002514937629	1.7094203467429	2.15657698310521
ABCYaY	KbcYYn	Total body bone mineral density(30-45)	3147_irnt.gwas.imputed_v3.both_sexes.tsv.bgz_full_outcome_clump.csv	Inverse variance weighted	272	0.606200022854693	0.043737534968156	1.10752256507584e-43	0.520474454317107	0.691925591392279	1.83345107246855	1.68282588432674	1.9975583133373
ABCYaY	KbcYYn	Total body bone mineral density(30-45)	3147_irnt.gwas.imputed_v3.both_sexes.tsv.bgz_full_outcome_clump.csv	Simple mode	272	0.765002174069776	0.22104709491011	0.000625484920366197	0.331749868045961	1.19825448009359	2.14899904672402	1.3934042699862	3.31432664754678
ABCYaY	KbcYYn	Total body bone mineral density(30-45)	3147_irnt.gwas.imputed_v3.both_sexes.tsv.bgz_full_outcome_clump.csv	Weighted mode	272	0.601490923468547	0.112357920388746	1.84197325832989e-07	0.381269399506604	0.821712447430489	1.82483746623024	1.46414199141373	2.2743912801396
u1sKmG	KbcYYn	Total body bone mineral density(30-45)	3147_raw.gwas.imputed_v3.both_sexes.tsv.bgz_full_outcome_clump.csv	MR Egger	230	0.0378237512400902	0.00474793301923903	7.7457612098628e-14	0.0285178025223817	0.0471296999577987	1.03854817391925	1.02892832819107	1.04825795927618
u1sKmG	KbcYYn	Total body bone mineral density(30-45)	3147_raw.gwas.imputed_v3.both_sexes.tsv.bgz_full_outcome_clump.csv	Weighted median	230	0.032259829884782	0.00317520548773047	2.99325676581358e-24	0.0260364271288302	0.0384832326407337	1.03278581906601	1.02637833580835	1.03923330301374
u1sKmG	KbcYYn	Total body bone mineral density(30-45)	3147_raw.gwas.imputed_v3.both_sexes.tsv.bgz_full_outcome_clump.csv	Inverse variance weighted	230	0.0306506480581096	0.00233516503583188	2.34641528755675e-39	0.0260737245878791	0.0352275715283401	1.03112521536012	1.0264166178262	1.03585541317832
u1sKmG	KbcYYn	Total body bone mineral density(30-45)	3147_raw.gwas.imputed_v3.both_sexes.tsv.bgz_full_outcome_clump.csv	Simple mode	230	0.0372323952305183	0.0101858599946543	0.000318593867456693	0.0172681096409958	0.0571966808200408	1.03793420377074	1.01741806535333	1.05886404816595
u1sKmG	KbcYYn	Total body bone mineral density(30-45)	3147_raw.gwas.imputed_v3.both_sexes.tsv.bgz_full_outcome_clump.csv	Weighted mode	230	0.0328273264026612	0.00456273920082533	8.85102406819094e-12	0.0238843575690436	0.0417702952362788	1.03337208775904	1.02417	1.04265494843262
GafeaK	KbcYYn	Total body bone mineral density(30-45)	4101_irnt.gwas.imputed_v3.both_sexes.tsv.bgz_full_outcome_clump.csv	MR Egger	130	0.60764878610786	0.135814748861022	1.67526249132048e-05	0.341451878340256	0.873845693875465	1.8361092340673	1.40698888503657	2.39610785506639
GafeaK	KbcYYn	Total body bone mineral density(30-45)	4101_irnt.gwas.imputed_v3.both_sexes.tsv.bgz_full_outcome_clump.csv	Weighted median	130	0.6333089168009	0.0813747481416957	7.10365635033142e-15	0.473814410443176	0.792803423158624	1.88383372671613	1.60610888233007	2.20958214536781
GafeaK	KbcYYn	Total body bone mineral density(30-45)	4101_irnt.gwas.imputed_v3.both_sexes.tsv.bgz_full_outcome_clump.csv	Inverse variance weighted	130	0.692395043887589	0.0634892590279399	1.082524708416e-27	0.567956096192827	0.816833991582351	1.99849629222306	1.76465657466573	2.26332278323666
GafeaK	KbcYYn	Total body bone mineral density(30-45)	4101_irnt.gwas.imputed_v3.both_sexes.tsv.bgz_full_outcome_clump.csv	Simple mode	130	0.666945086240616	0.245959543047601	0.00760862326809744	0.184864381867318	1.14902579061391	1.94827640383526	1.2030552729541	3.15511766672258
GafeaK	KbcYYn	Total body bone mineral density(30-45)	4101_irnt.gwas.imputed_v3.both_sexes.tsv.bgz_full_outcome_clump.csv	Weighted mode	130	0.629706463429091	0.0838438237843491	8.62575841959293e-12	0.465372568811767	0.794040358046415	1.87705951277644	1.59260743422726	2.21231694564711
bOSdEH	KbcYYn	Total body bone mineral density(30-45)	4101_raw.gwas.imputed_v3.both_sexes.tsv.bgz_full_outcome_clump.csv	MR Egger	111	0.039604332982609	0.00774092165739485	1.34731505730012e-06	0.0244321265341151	0.0547765394311029	1.04039904115766	1.02473303656397	1.05630454588569
bOSdEH	KbcYYn	Total body bone mineral density(30-45)	4101_raw.gwas.imputed_v3.both_sexes.tsv.bgz_full_outcome_clump.csv	Weighted median	111	0.0350470892557329	0.00424006675244126	1.38885773550804e-16	0.026736558420948	0.0433576200905178	1.03566847650914	1.02709718701455	1.04431129477874
bOSdEH	KbcYYn	Total body bone mineral density(30-45)	4101_raw.gwas.imputed_v3.both_sexes.tsv.bgz_full_outcome_clump.csv	Inverse variance weighted	111	0.0357029853332545	0.0035997380807984	3.46895622595967e-23	0.0286474986948897	0.0427584719716194	1.03634799022133	1.02906178491124	1.04368578503614
bOSdEH	KbcYYn	Total body bone mineral density(30-45)	4101_raw.gwas.imputed_v3.both_sexes.tsv.bgz_full_outcome_clump.csv	Simple mode	111	0.0117353650694049	0.0152655621989504	0.443690525770206	-0.0181851	0.0416558669793477	1.01180449462158	0.981979214998936	1.0425356460702
bOSdEH	KbcYYn	Total body bone mineral density(30-45)	4101_raw.gwas.imputed_v3.both_sexes.tsv.bgz_full_outcome_clump.csv	Weighted mode	111	0.0344312186014816	0.00513919104810507	9.24751442596204e-10	0.0243584041471957	0.0445040330557675	1.03503083505941	1.0246574935832	1.04550919329883
jxEWtF	KbcYYn	Total body bone mineral density(30-45)	4104_irnt.gwas.imputed_v3.both_sexes.tsv.bgz_full_outcome_clump.csv	MR Egger	138	0.699933292585264	0.117198455888745	1.93288329137428e-08	0.470224319043325	0.929642266127204	2.01361837971382	1.6003531426422	2.53360265998981
jxEWtF	KbcYYn	Total body bone mineral density(30-45)	4104_irnt.gwas.imputed_v3.both_sexes.tsv.bgz_full_outcome_clump.csv	Weighted median	138	0.581242658264416	0.0754337607066414	1.3049694717842e-14	0.433392487279399	0.729092829249433	1.78825924573788	1.54248150627934	2.07319900883653
jxEWtF	KbcYYn	Total body bone mineral density(30-45)	4104_irnt.gwas.imputed_v3.both_sexes.tsv.bgz_full_outcome_clump.csv	Inverse variance weighted	138	0.649899384501222	0.0559882247690932	3.76227094051675e-31	0.540162463953799	0.759636305048644	1.9153481056136	1.71628567409226	2.13749868163287
jxEWtF	KbcYYn	Total body bone mineral density(30-45)	4104_irnt.gwas.imputed_v3.both_sexes.tsv.bgz_full_outcome_clump.csv	Simple mode	138	0.54077122887721	0.202136896453581	0.00837680479940192	0.14458291182819	0.936959545926229	1.71733080669696	1.15555750037693	2.55220973311015
jxEWtF	KbcYYn	Total body bone mineral density(30-45)	4104_irnt.gwas.imputed_v3.both_sexes.tsv.bgz_full_outcome_clump.csv	Weighted mode	138	0.604093842963746	0.0848013351958615	5.42677611777727e-11	0.437883225979857	0.770304459947634	1.82959355842392	1.54942396438976	2.1604239162163
DK77qu	KbcYYn	Total body bone mineral density(30-45)	4104_raw.gwas.imputed_v3.both_sexes.tsv.bgz_full_outcome_clump.csv	MR Egger	120	0.0342920960773361	0.00620520095306066	1.98486655018517e-07	0.0221299022093372	0.046454289945335	1.03488684897315	1.02237658482186	1.04755019439749
DK77qu	KbcYYn	Total body bone mineral density(30-45)	4104_raw.gwas.imputed_v3.both_sexes.tsv.bgz_full_outcome_clump.csv	Weighted median	120	0.028930198357399	0.00361574325443596	1.23236432305947e-15	0.0218433415787045	0.0360170551360934	1.02935274145526	1.02208365391621	1.03667352694824
DK77qu	KbcYYn	Total body bone mineral density(30-45)	4104_raw.gwas.imputed_v3.both_sexes.tsv.bgz_full_outcome_clump.csv	Inverse variance weighted	120	0.0313958828321597	0.00287806804676597	1.04782722801079e-27	0.0257548694604985	0.037036896203821	1.03189393212866	1.0260893917964	1.03773130847769
DK77qu	KbcYYn	Total body bone mineral density(30-45)	4104_raw.gwas.imputed_v3.both_sexes.tsv.bgz_full_outcome_clump.csv	Simple mode	120	0.0308249084730481	0.00993823046219874	0.00240355496669789	0.0113459767671386	0.0503038401789576	1.03130491532484	1.01141058648378	1.05159056330507
DK77qu	KbcYYn	Total body bone mineral density(30-45)	4104_raw.gwas.imputed_v3.both_sexes.tsv.bgz_full_outcome_clump.csv	Weighted mode	120	0.0298336376829844	0.00442342122327418	5.86828493635173e-10	0.021163732085367	0.0385035432806018	1.03028311940852	1.02138927214297	1.03925441072145
0rX215	KbcYYn	Total body bone mineral density(30-45)	4120_irnt.gwas.imputed_v3.both_sexes.tsv.bgz_full_outcome_clump.csv	MR Egger	131	0.662520448012981	0.135840033908078	3.10934327169646e-06	0.396273981553148	0.928766914472813	1.93967502860041	1.48627647410893	2.53138583710116
0rX215	KbcYYn	Total body bone mineral density(30-45)	4120_irnt.gwas.imputed_v3.both_sexes.tsv.bgz_full_outcome_clump.csv	Weighted median	131	0.633781902902638	0.0791527473056745	1.17469837008229e-15	0.478642518183516	0.78892128762176	1.88472496464181	1.6138820989204	2.20102087675444
0rX215	KbcYYn	Total body bone mineral density(30-45)	4120_irnt.gwas.imputed_v3.both_sexes.tsv.bgz_full_outcome_clump.csv	Inverse variance weighted	131	0.659877621870606	0.0633658251297713	2.14535445819222e-25	0.535680604616254	0.784074639124958	1.93455557262291	1.70861073496398	2.1903791115097
0rX215	KbcYYn	Total body bone mineral density(30-45)	4120_irnt.gwas.imputed_v3.both_sexes.tsv.bgz_full_outcome_clump.csv	Simple mode	131	0.681595608306396	0.214325183681993	0.00184031940538601	0.26151824828969	1.1016729683231	1.97702978198544	1.29890064407088	3.00919610495174
0rX215	KbcYYn	Total body bone mineral density(30-45)	4120_irnt.gwas.imputed_v3.both_sexes.tsv.bgz_full_outcome_clump.csv	Weighted mode	131	0.659098575136804	0.0955114299059726	2.04528568929544e-10	0.471896172521098	0.846300977752511	1.93304905032453	1.60303093642509	2.33100843287137
XF8MRE	KbcYYn	Total body bone mineral density(30-45)	4120_raw.gwas.imputed_v3.both_sexes.tsv.bgz_full_outcome_clump.csv	MR Egger	115	0.0352985519066617	0.00778031017410849	1.43125744182737e-05	0.0200491439654091	0.0505479598479144	1.03592894119693	1.0202514779981	1.05184730858227
XF8MRE	KbcYYn	Total body bone mineral density(30-45)	4120_raw.gwas.imputed_v3.both_sexes.tsv.bgz_full_outcome_clump.csv	Weighted median	115	0.0362218696833146	0.00430247609565016	3.80221344378828e-17	0.0277890165358403	0.0446547228307889	1.03688587451247	1.0281787328248	1.04566675271495
XF8MRE	KbcYYn	Total body bone mineral density(30-45)	4120_raw.gwas.imputed_v3.both_sexes.tsv.bgz_full_outcome_clump.csv	Inverse variance weighted	115	0.0372209963478387	0.00357636492829739	2.29175163841312e-25	0.0302113210883758	0.0442306716073016	1.03792237254795	1.03067231373707	1.04522343045142
XF8MRE	KbcYYn	Total body bone mineral density(30-45)	4120_raw.gwas.imputed_v3.both_sexes.tsv.bgz_full_outcome_clump.csv	Simple mode	115	0.0379436153267256	0.0130488413414789	0.00437547478678474	0.0123678862974269	0.0635193443560243	1.03867266600846	1.01244468488865	1.06558009856289
XF8MRE	KbcYYn	Total body bone mineral density(30-45)	4120_raw.gwas.imputed_v3.both_sexes.tsv.bgz_full_outcome_clump.csv	Weighted mode	115	0.0379436153267256	0.00473234632433056	1.04077321222069e-12	0.0286682165310377	0.0472190141224135	1.03867266600846	1.02908310506554	1.04835158774122
WgRwXT	KbcYYn	Total body bone mineral density(30-45)	4123_irnt.gwas.imputed_v3.both_sexes.tsv.bgz_full_outcome_clump.csv	MR Egger	149	0.629987866107848	0.115592772562407	2.07360353271992e-07	0.40342603188553	0.856549700330166	1.87758779667829	1.49694450192148	2.35502113118431
WgRwXT	KbcYYn	Total body bone mineral density(30-45)	4123_irnt.gwas.imputed_v3.both_sexes.tsv.bgz_full_outcome_clump.csv	Weighted median	149	0.600942706662163	0.069514993144309	5.39030587051237e-18	0.464693320099318	0.737192093225009	1.82383733383208	1.59152602499262	2.09005857776981
WgRwXT	KbcYYn	Total body bone mineral density(30-45)	4123_irnt.gwas.imputed_v3.both_sexes.tsv.bgz_full_outcome_clump.csv	Inverse variance weighted	149	0.668880705097788	0.0560678966333489	8.27382197083904e-33	0.558987627696424	0.778773782499151	1.95205117646349	1.74890106477159	2.17879894539955
WgRwXT	KbcYYn	Total body bone mineral density(30-45)	4123_irnt.gwas.imputed_v3.both_sexes.tsv.bgz_full_outcome_clump.csv	Simple mode	149	0.726607154273031	0.204824191903058	0.000521394188847654	0.325151738143037	1.12806257040303	2.06805210934884	1.38424067215497	3.08966468982886
WgRwXT	KbcYYn	Total body bone mineral density(30-45)	4123_irnt.gwas.imputed_v3.both_sexes.tsv.bgz_full_outcome_clump.csv	Weighted mode	149	0.628291039195951	0.0892692902833631	6.75746580036257e-11	0.453323230240559	0.803258848151343	1.87440455664289	1.57353271768229	2.23280545900477
1z8hKV	KbcYYn	Total body bone mineral density(30-45)	4123_raw.gwas.imputed_v3.both_sexes.tsv.bgz_full_outcome_clump.csv	MR Egger	127	0.0343317095872024	0.00602382603878622	8.18485826098507e-08	0.0225250105511814	0.0461384086232234	1.03492784528555	1.02278061415146	1.04721934511441
1z8hKV	KbcYYn	Total body bone mineral density(30-45)	4123_raw.gwas.imputed_v3.both_sexes.tsv.bgz_full_outcome_clump.csv	Weighted median	127	0.0289195827525278	0.00369113426163625	4.69302074149326e-15	0.0216849595997208	0.0361542059053349	1.02934181431128	1.02192178710315	1.03681571727044
1z8hKV	KbcYYn	Total body bone mineral density(30-45)	4123_raw.gwas.imputed_v3.both_sexes.tsv.bgz_full_outcome_clump.csv	Inverse variance weighted	127	0.0318422357733234	0.00286937374398895	1.29323838024104e-28	0.0262182632351051	0.0374662083115417	1.03235462382814	1.0265649854178	1.03817691473822
1z8hKV	KbcYYn	Total body bone mineral density(30-45)	4123_raw.gwas.imputed_v3.both_sexes.tsv.bgz_full_outcome_clump.csv	Simple mode	127	0.0264340527976121	0.0106826691897842	0.0146727632879173	0.0054960211856351	0.0473720844095892	1.02678653132968	1.00551115201716	1.04851207150215
1z8hKV	KbcYYn	Total body bone mineral density(30-45)	4123_raw.gwas.imputed_v3.both_sexes.tsv.bgz_full_outcome_clump.csv	Weighted mode	127	0.0308600096566956	0.00420377369803494	2.30588767953589e-11	0.0226206132085471	0.0390994061048441	1.03134111598341	1.02287839937026	1.03987384832132
