# Supplementary material for: Comprehensive assessment of quantitative ultrasound and bone mineral density in osteoporosis screening: An empirical study using Mendelian randomization and bibliometrics
Source: Medicine (Baltimore). 2026 May 15;105(20):e48754. doi: 10.1097/MD.0000000000048754 (PMC13183022; doi:10.1097/MD.0000000000048754)
Supplement: Supplementary file 3 [file medi-105-e48754-s003.xls]

## Sheet: Forearm bone mineral density re
id.exposure	id.outcome	outcome	exposure	method	nsnp	b	se	pval	lo_ci	up_ci	or	or_lci95	or_uci95
tQEsOx	tEYiKz	Forearm bone mineral density	3144_irnt.gwas.imputed_v3.both_sexes.tsv.bgz_full_outcome_clump.csv	MR Egger	215	0.568627418621775	0.0992682556525069	3.43116543022405e-08	0.374061637542862	0.763193199700689	1.76584162593493	1.45362674567645	2.14511507658967
tQEsOx	tEYiKz	Forearm bone mineral density	3144_irnt.gwas.imputed_v3.both_sexes.tsv.bgz_full_outcome_clump.csv	Weighted median	215	0.426942852223379	0.0659618052364932	9.6345502985419e-11	0.297657713959853	0.556227990486906	1.53256507653474	1.3467007521133	1.74408138565912
tQEsOx	tEYiKz	Forearm bone mineral density	3144_irnt.gwas.imputed_v3.both_sexes.tsv.bgz_full_outcome_clump.csv	Inverse variance weighted	215	0.439519077703967	0.0488100435945454	2.16285397054066e-19	0.343851392258658	0.535186763149276	1.55196066652188	1.41036902817769	1.70776716044532
tQEsOx	tEYiKz	Forearm bone mineral density	3144_irnt.gwas.imputed_v3.both_sexes.tsv.bgz_full_outcome_clump.csv	Simple mode	215	0.187992485544183	0.17349045271365	0.279766054068704	-0.152049	0.528033772862937	1.20682444668655	0.858946361611561	1.69559510373586
tQEsOx	tEYiKz	Forearm bone mineral density	3144_irnt.gwas.imputed_v3.both_sexes.tsv.bgz_full_outcome_clump.csv	Weighted mode	215	0.263300616015534	0.192504461410156	0.172820664145644	-0.114008	0.640609360379441	1.30121782708061	0.89225070332838	1.8976368717854
EgcyHZ	tEYiKz	Forearm bone mineral density	3144_raw.gwas.imputed_v3.both_sexes.tsv.bgz_full_outcome_clump.csv	MR Egger	180	0.0329560510408818	0.00566669306910026	2.74410665155709e-08	0.0218493326254453	0.0440627694563183	1.03350511676905	1.0220897772855	1.04504794992138
EgcyHZ	tEYiKz	Forearm bone mineral density	3144_raw.gwas.imputed_v3.both_sexes.tsv.bgz_full_outcome_clump.csv	Weighted median	180	0.0252744932164289	0.00382143524160458	3.74389098015771e-11	0.0177844801428839	0.0327645062899738	1.02559660120022	1.01794356569513	1.03330717324703
EgcyHZ	tEYiKz	Forearm bone mineral density	3144_raw.gwas.imputed_v3.both_sexes.tsv.bgz_full_outcome_clump.csv	Inverse variance weighted	180	0.0253784862283886	0.0027714670873233	5.33311678289024e-20	0.019946410737235	0.0308105617195423	1.0257032616257	1.02014666965396	1.03129011955357
EgcyHZ	tEYiKz	Forearm bone mineral density	3144_raw.gwas.imputed_v3.both_sexes.tsv.bgz_full_outcome_clump.csv	Simple mode	180	0.00664697524535068	0.00901681237587219	0.461980653729939	-0.011026	0.0243199275020602	1.00666911541317	0.989034586278981	1.0246180689589
EgcyHZ	tEYiKz	Forearm bone mineral density	3144_raw.gwas.imputed_v3.both_sexes.tsv.bgz_full_outcome_clump.csv	Weighted mode	180	0.0183213254072098	0.0110114780220382	0.0978943121720756	-0.00326117	0.0399038223304048	1.01849019059109	0.996744140327996	1.04071067625131
WDPadW	tEYiKz	Forearm bone mineral density	3147_irnt.gwas.imputed_v3.both_sexes.tsv.bgz_full_outcome_clump.csv	MR Egger	247	0.468141769454432	0.0863457831989896	1.41301115600367e-07	0.298904034384413	0.637379504524452	1.59702379583111	1.34838021912605	1.89151766562097
WDPadW	tEYiKz	Forearm bone mineral density	3147_irnt.gwas.imputed_v3.both_sexes.tsv.bgz_full_outcome_clump.csv	Weighted median	247	0.447789289255175	0.0596237471753053	5.90142356350012e-14	0.330926744791576	0.564651833718773	1.56484893042853	1.39225779843724	1.75883530895784
WDPadW	tEYiKz	Forearm bone mineral density	3147_irnt.gwas.imputed_v3.both_sexes.tsv.bgz_full_outcome_clump.csv	Inverse variance weighted	247	0.434423114523243	0.042799712047052	3.30884820192374e-24	0.350535678911021	0.518310550135465	1.5440720492305	1.41982791679078	1.67918834741872
WDPadW	tEYiKz	Forearm bone mineral density	3147_irnt.gwas.imputed_v3.both_sexes.tsv.bgz_full_outcome_clump.csv	Simple mode	247	0.190785607836618	0.156282504056502	0.223340431044289	-0.115528	0.497099315787363	1.21019996687747	0.890895537619061	1.64394578038226
WDPadW	tEYiKz	Forearm bone mineral density	3147_irnt.gwas.imputed_v3.both_sexes.tsv.bgz_full_outcome_clump.csv	Weighted mode	247	0.412720968758154	0.0911687180128092	9.32454326998598e-06	0.234030281453048	0.59141165606326	1.51092337228456	1.2636827577785	1.80653682489817
FxXQ8j	tEYiKz	Forearm bone mineral density	3147_raw.gwas.imputed_v3.both_sexes.tsv.bgz_full_outcome_clump.csv	MR Egger	211	0.0259548426690388	0.00456588955107404	4.37519186129349e-08	0.0170056991489337	0.0349039861891439	1.02629460270199	1.01715111920444	1.03552027977814
FxXQ8j	tEYiKz	Forearm bone mineral density	3147_raw.gwas.imputed_v3.both_sexes.tsv.bgz_full_outcome_clump.csv	Weighted median	211	0.022433373141523	0.00313354147625989	8.12015608988179e-13	0.0162916318480536	0.0285751144349924	1.02268689347955	1.01642506410711	1.02898729973137
FxXQ8j	tEYiKz	Forearm bone mineral density	3147_raw.gwas.imputed_v3.both_sexes.tsv.bgz_full_outcome_clump.csv	Inverse variance weighted	211	0.0218484431826658	0.00223539987791666	1.45816522255154e-22	0.0174670594219491	0.0262298269433824	1.02208886819553	1.01762050059113	1.02657685638446
FxXQ8j	tEYiKz	Forearm bone mineral density	3147_raw.gwas.imputed_v3.both_sexes.tsv.bgz_full_outcome_clump.csv	Simple mode	211	0.0260310023048291	0.00815582885120774	0.00163133198649304	0.010045577756462	0.0420164268531963	1.02637276790162	1.01009620395382	1.04291161036597
FxXQ8j	tEYiKz	Forearm bone mineral density	3147_raw.gwas.imputed_v3.both_sexes.tsv.bgz_full_outcome_clump.csv	Weighted mode	211	0.0232871845989239	0.00585684707408694	9.6383986094952e-05	0.0118077643337135	0.0347666048641343	1.02356044813896	1.01187775117444	1.03537802840159
M2DRVA	tEYiKz	Forearm bone mineral density	4101_irnt.gwas.imputed_v3.both_sexes.tsv.bgz_full_outcome_clump.csv	MR Egger	113	0.634661768437767	0.115688586149212	2.61841244966844e-07	0.407912139585312	0.861411397290222	1.88638399893792	1.50367504185343	2.36649840717105
M2DRVA	tEYiKz	Forearm bone mineral density	4101_irnt.gwas.imputed_v3.both_sexes.tsv.bgz_full_outcome_clump.csv	Weighted median	113	0.47557799045634	0.0721466377123056	4.34453325395098e-11	0.334170580540221	0.616985400372459	1.60894388299438	1.39678138697764	1.85333255637553
M2DRVA	tEYiKz	Forearm bone mineral density	4101_irnt.gwas.imputed_v3.both_sexes.tsv.bgz_full_outcome_clump.csv	Inverse variance weighted	113	0.4426718146502	0.0560919865706079	2.97642889930608e-15	0.332731520971808	0.552612108328591	1.55686131141717	1.39477278095622	1.73778638075076
M2DRVA	tEYiKz	Forearm bone mineral density	4101_irnt.gwas.imputed_v3.both_sexes.tsv.bgz_full_outcome_clump.csv	Simple mode	113	0.160860151569187	0.175946805584051	0.362547206523748	-0.183996	0.505715890513928	1.17452070245075	0.831939474855038	1.65817216537991
M2DRVA	tEYiKz	Forearm bone mineral density	4101_irnt.gwas.imputed_v3.both_sexes.tsv.bgz_full_outcome_clump.csv	Weighted mode	113	0.699170267594012	0.114581958557314	1.53720219102804e-08	0.474589628821676	0.923750906366348	2.01208252458969	1.6073544501847	2.51872017730379
HSzD8T	tEYiKz	Forearm bone mineral density	4101_raw.gwas.imputed_v3.both_sexes.tsv.bgz_full_outcome_clump.csv	MR Egger	99	0.0368587394083706	0.00637816604156449	9.10881418326031e-08	0.0243575339669042	0.049359944849837	1.03754644606097	1.02465660194683	1.05059844018806
HSzD8T	tEYiKz	Forearm bone mineral density	4101_raw.gwas.imputed_v3.both_sexes.tsv.bgz_full_outcome_clump.csv	Weighted median	99	0.0279278217734263	0.00408230505947594	7.85383794067056e-12	0.0199265038568535	0.0359291396899992	1.02832145932346	1.02012636191837	1.03658239133884
HSzD8T	tEYiKz	Forearm bone mineral density	4101_raw.gwas.imputed_v3.both_sexes.tsv.bgz_full_outcome_clump.csv	Inverse variance weighted	99	0.0237558095224986	0.00311464616173125	2.40038497008375e-14	0.0176511030455054	0.0298605159994919	1.02404022648501	1.01780780439097	1.03031081205646
HSzD8T	tEYiKz	Forearm bone mineral density	4101_raw.gwas.imputed_v3.both_sexes.tsv.bgz_full_outcome_clump.csv	Simple mode	99	0.0121991135455957	0.0109478656212373	0.267879506732865	-0.0092587	0.0336569301632208	1.01227382623166	0.990784026743349	1.0342297328327
HSzD8T	tEYiKz	Forearm bone mineral density	4101_raw.gwas.imputed_v3.both_sexes.tsv.bgz_full_outcome_clump.csv	Weighted mode	99	0.0405318427962355	0.00557574535213678	8.86391784980439e-11	0.0296033819060474	0.0514603036864236	1.04136446913117	1.03004591807794	1.05280739289021
d6v2Dk	tEYiKz	Forearm bone mineral density	4104_irnt.gwas.imputed_v3.both_sexes.tsv.bgz_full_outcome_clump.csv	MR Egger	124	0.597785998151558	0.100552910424785	2.69810623314584e-08	0.400702293718979	0.794869702584138	1.81808908853918	1.49287276473863	2.21415247966154
d6v2Dk	tEYiKz	Forearm bone mineral density	4104_irnt.gwas.imputed_v3.both_sexes.tsv.bgz_full_outcome_clump.csv	Weighted median	124	0.444190644062446	0.0688921305186705	1.13616228379607e-10	0.309162068245852	0.579219219879041	1.55922771479435	1.36228313545156	1.78464447170664
d6v2Dk	tEYiKz	Forearm bone mineral density	4104_irnt.gwas.imputed_v3.both_sexes.tsv.bgz_full_outcome_clump.csv	Inverse variance weighted	124	0.474679596348656	0.0496852599543037	1.25107993070568e-21	0.377296486838221	0.572062705859091	1.60749906639484	1.45833662289481	1.77191823060092
d6v2Dk	tEYiKz	Forearm bone mineral density	4104_irnt.gwas.imputed_v3.both_sexes.tsv.bgz_full_outcome_clump.csv	Simple mode	124	0.327701953088267	0.171435994757942	0.0582653048041483	-0.0083126	0.663716502813833	1.38777528850497	0.991721857460361	1.94199637418199
d6v2Dk	tEYiKz	Forearm bone mineral density	4104_irnt.gwas.imputed_v3.both_sexes.tsv.bgz_full_outcome_clump.csv	Weighted mode	124	0.505739761102855	0.0830973966927946	1.35520032484818e-08	0.342868863584977	0.668610658620732	1.65821174739846	1.40898398070289	1.95152410309061
jhC4TJ	tEYiKz	Forearm bone mineral density	4104_raw.gwas.imputed_v3.both_sexes.tsv.bgz_full_outcome_clump.csv	MR Egger	104	0.030009884815801	0.00523117508883794	9.93460435354478e-08	0.0197567816416786	0.0402629879899234	1.03046471985712	1.01995323850432	1.04108453092157
jhC4TJ	tEYiKz	Forearm bone mineral density	4104_raw.gwas.imputed_v3.both_sexes.tsv.bgz_full_outcome_clump.csv	Weighted median	104	0.0255211163472174	0.00354823182502715	6.35553095016916e-13	0.0185665819701642	0.0324756507242706	1.02584956823741	1.01874001262863	1.0330087398231
jhC4TJ	tEYiKz	Forearm bone mineral density	4104_raw.gwas.imputed_v3.both_sexes.tsv.bgz_full_outcome_clump.csv	Inverse variance weighted	104	0.0237957306379022	0.00251990587892432	3.61900211038896e-21	0.0188567151152106	0.0287347461605939	1.02408110812908	1.01903562575399	1.02915157186082
jhC4TJ	tEYiKz	Forearm bone mineral density	4104_raw.gwas.imputed_v3.both_sexes.tsv.bgz_full_outcome_clump.csv	Simple mode	104	0.00999833142509891	0.00947389598715118	0.293731806877087	-0.0085705	0.0285671675599152	1.01004848174122	0.991466117367863	1.02897912253033
jhC4TJ	tEYiKz	Forearm bone mineral density	4104_raw.gwas.imputed_v3.both_sexes.tsv.bgz_full_outcome_clump.csv	Weighted mode	104	0.0316147206357862	0.00444201089367033	1.51843634704368e-10	0.0229083792841923	0.04032106198738	1.03211977424084	1.0231727914291	1.04114499261758
STvV1h	tEYiKz	Forearm bone mineral density	4120_irnt.gwas.imputed_v3.both_sexes.tsv.bgz_full_outcome_clump.csv	MR Egger	116	0.620576951734889	0.112530998894224	2.20757337623086e-07	0.40001619390221	0.841137709567569	1.86000086305839	1.49184885630015	2.31900382935435
STvV1h	tEYiKz	Forearm bone mineral density	4120_irnt.gwas.imputed_v3.both_sexes.tsv.bgz_full_outcome_clump.csv	Weighted median	116	0.483207313087441	0.0728707315823166	3.33373984943779e-11	0.3403806791861	0.626033946988781	1.62126597983036	1.40548252668195	1.87017862367926
STvV1h	tEYiKz	Forearm bone mineral density	4120_irnt.gwas.imputed_v3.both_sexes.tsv.bgz_full_outcome_clump.csv	Inverse variance weighted	116	0.484698436842944	0.0537963006228229	2.06274258452769e-19	0.379257687622211	0.590139186063676	1.62368529134504	1.4611995202636	1.80423952291924
STvV1h	tEYiKz	Forearm bone mineral density	4120_irnt.gwas.imputed_v3.both_sexes.tsv.bgz_full_outcome_clump.csv	Simple mode	116	0.343856945242975	0.177627742420553	0.0553431836887954	-0.00429343	0.692007320387259	1.41037685995653	0.995715773692477	1.99772157844232
STvV1h	tEYiKz	Forearm bone mineral density	4120_irnt.gwas.imputed_v3.both_sexes.tsv.bgz_full_outcome_clump.csv	Weighted mode	116	0.545894145665298	0.127216958315157	3.72537784031623e-05	0.29654890736759	0.795239383963005	1.72615112310055	1.34520834898767	2.21497116191971
hpu3jV	tEYiKz	Forearm bone mineral density	4120_raw.gwas.imputed_v3.both_sexes.tsv.bgz_full_outcome_clump.csv	MR Egger	100	0.0318502778679185	0.00632691392018667	2.18290201145902e-06	0.0194495265843526	0.0442510291514843	1.03236292615506	1.01963990085331	1.04524470885018
hpu3jV	tEYiKz	Forearm bone mineral density	4120_raw.gwas.imputed_v3.both_sexes.tsv.bgz_full_outcome_clump.csv	Weighted median	100	0.0263260732806592	0.00382730784162091	6.04931171591893e-12	0.0188245499110822	0.0338275966502362	1.02667566540174	1.01900284879222	1.03440625625086
hpu3jV	tEYiKz	Forearm bone mineral density	4120_raw.gwas.imputed_v3.both_sexes.tsv.bgz_full_outcome_clump.csv	Inverse variance weighted	100	0.0267179595668813	0.00297898403318938	2.99718853469522e-19	0.0208791508618302	0.0325567682719325	1.0270780843615	1.02109864528963	1.03309253835751
hpu3jV	tEYiKz	Forearm bone mineral density	4120_raw.gwas.imputed_v3.both_sexes.tsv.bgz_full_outcome_clump.csv	Simple mode	100	0.0183584218898995	0.00986660302117782	0.0657597334696266	-0.00098012	0.037696963811408	1.01852797369562	0.999020360129145	1.03841650741373
hpu3jV	tEYiKz	Forearm bone mineral density	4120_raw.gwas.imputed_v3.both_sexes.tsv.bgz_full_outcome_clump.csv	Weighted mode	100	0.036798999346986	0.00586764899177947	9.42293262635953e-09	0.0252984073230982	0.0482995913708738	1.03748446482399	1.02562	1.04948502488823
jZgcLm	tEYiKz	Forearm bone mineral density	4123_irnt.gwas.imputed_v3.both_sexes.tsv.bgz_full_outcome_clump.csv	MR Egger	129	0.604253675770082	0.0932181389604442	1.81777481047585e-09	0.421546123407612	0.786961228132553	1.82988601086795	1.52431651606587	2.19671097011555
jZgcLm	tEYiKz	Forearm bone mineral density	4123_irnt.gwas.imputed_v3.both_sexes.tsv.bgz_full_outcome_clump.csv	Weighted median	129	0.435361140239952	0.0642076672040109	1.19747085594391e-11	0.309514112520091	0.561208167959813	1.54552110804209	1.36276280385659	1.75278888493571
jZgcLm	tEYiKz	Forearm bone mineral density	4123_irnt.gwas.imputed_v3.both_sexes.tsv.bgz_full_outcome_clump.csv	Inverse variance weighted	129	0.460444395775312	0.0466591327657021	5.71479966261954e-23	0.368992495554536	0.551896295996088	1.58477809722186	1.44627675012902	1.73654289693178
jZgcLm	tEYiKz	Forearm bone mineral density	4123_irnt.gwas.imputed_v3.both_sexes.tsv.bgz_full_outcome_clump.csv	Simple mode	129	0.292917523609626	0.166461760354336	0.0808530768236049	-0.0333475	0.619182573904124	1.34033224010778	0.9672023725413	1.8574091264397
jZgcLm	tEYiKz	Forearm bone mineral density	4123_irnt.gwas.imputed_v3.both_sexes.tsv.bgz_full_outcome_clump.csv	Weighted mode	129	0.435520012073981	0.0980743106524534	1.91681414597406e-05	0.243294363195172	0.62774566095279	1.54576666732077	1.27544401264029	1.87338257588718
msSaPd	tEYiKz	Forearm bone mineral density	4123_raw.gwas.imputed_v3.both_sexes.tsv.bgz_full_outcome_clump.csv	MR Egger	111	0.0275295432772224	0.00516223260672959	5.28542786069292e-07	0.0174115673680324	0.0376475191864124	1.02791198254733	1.01756403230623	1.03836516456825
msSaPd	tEYiKz	Forearm bone mineral density	4123_raw.gwas.imputed_v3.both_sexes.tsv.bgz_full_outcome_clump.csv	Weighted median	111	0.0210926333365101	0.00336774509273044	3.77320034129079e-10	0.0144918529547584	0.0276934137182618	1.02131665522514	1.01459736894706	1.02808044073955
msSaPd	tEYiKz	Forearm bone mineral density	4123_raw.gwas.imputed_v3.both_sexes.tsv.bgz_full_outcome_clump.csv	Inverse variance weighted	111	0.0239981497099264	0.00252228052402495	1.82650334416558e-21	0.0190544798828375	0.0289418195370153	1.02428842265817	1.01923717502674	1.02936470381787
msSaPd	tEYiKz	Forearm bone mineral density	4123_raw.gwas.imputed_v3.both_sexes.tsv.bgz_full_outcome_clump.csv	Simple mode	111	0.0155555018324336	0.00782241078741497	0.0492307394949783	0.000223576689100287	0.030887426975767	1.0156771184352	1.00022360168423	1.0313693929795
msSaPd	tEYiKz	Forearm bone mineral density	4123_raw.gwas.imputed_v3.both_sexes.tsv.bgz_full_outcome_clump.csv	Weighted mode	111	0.0222035561810215	0.00486753520255788	1.32636293729776e-05	0.0126631871840081	0.031743925178035	1.02245188969111	1.01274370484997	1.0322531374192
