# Supplementary material for: Comprehensive assessment of quantitative ultrasound and bone mineral density in osteoporosis screening: An empirical study using Mendelian randomization and bibliometrics
Source: Medicine (Baltimore). 2026 May 15;105(20):e48754. doi: 10.1097/MD.0000000000048754 (PMC13183022; doi:10.1097/MD.0000000000048754)
Supplement: Supplementary file 4 [file medi-105-e48754-s004.xls]

## Sheet: Heel BMD result(supplement 3)
id.exposure	id.outcome	outcome	exposure	method	nsnp	b	se	pval	lo_ci	up_ci	or	or_lci95	or_uci95
HF19EA	eo3WEg	BMD	30600_irnt.csv	MR Egger	202	-0.0047869	0.00580311938445274	0.410420137761318	-0.016161	0.00658721307218532	0.99522453802922	0.983968873635087	1.00660895647681
HF19EA	eo3WEg	BMD	30600_irnt.csv	Weighted median	202	-0.00550071	0.00252100152045466	0.0291128739820984	-0.0104419	-0.000559548	0.994514390018703	0.989612452940019	0.999440608306714
HF19EA	eo3WEg	BMD	30600_irnt.csv	Inverse variance weighted	202	-0.00635377	0.00300000950442388	0.0341822134811153	-0.0122338	-0.000473748	0.993666375469342	0.987840742869912	0.999526363804176
HF19EA	eo3WEg	BMD	30600_irnt.csv	Simple mode	202	-0.00412071	0.00607903573860883	0.498643025197381	-0.0160356	0.00779420375557348	0.995887772168327	0.984092269666461	1.00782465763149
HF19EA	eo3WEg	BMD	30600_irnt.csv	Weighted mode	202	-0.00586647	0.00332697151350526	0.0793684320011133	-0.0123873	0.000654396927215869	0.994150706879467	0.987689075764897	1.0006546110916
WE6EZp	eo3WEg	BMD	30600_raw.csv	MR Egger	200	-0.00195194	0.00223766632175051	0.384095841607264	-0.00633776	0.00243388723547541	0.998049965038399	0.993682276523897	1.00243685154346
WE6EZp	eo3WEg	BMD	30600_raw.csv	Weighted median	200	-0.00209481	0.00101088686960376	0.0382417971010233	-0.00407615	-0.000113476	0.997907378636417	0.995932144012927	0.999886530747501
WE6EZp	eo3WEg	BMD	30600_raw.csv	Inverse variance weighted	200	-0.00245943	0.00115190915965724	0.0327533050265364	-0.00471718	-0.000201693	0.997543587206738	0.995293931726421	0.999798327566625
WE6EZp	eo3WEg	BMD	30600_raw.csv	Simple mode	200	-0.0013926	0.00251235302432924	0.579995439419779	-0.00631681	0.00353161284407389	0.99860837013253	0.993703098096631	1.00353785633642
WE6EZp	eo3WEg	BMD	30600_raw.csv	Weighted mode	200	-0.00206731	0.00129946663980149	0.113221599267971	-0.00461426	0.000479645853114828	0.997934826650089	0.995396365983169	1.00047976090158
DJWKc4	eo3WEg	BMD	30630_irnt.gwas.imputed_v3.both_sexes.varorder.tsv.bgz_full_outcome_clump.csv	MR Egger	247	0.00163777586402441	0.00322687905477375	0.612231322274417	-0.00468691	0.00796245881138097	1.00163911775139	0.995324059326135	1.00799424349194
DJWKc4	eo3WEg	BMD	30630_irnt.gwas.imputed_v3.both_sexes.varorder.tsv.bgz_full_outcome_clump.csv	Weighted median	247	-0.000233763	0.00173397954025649	0.892759917515244	-0.00363236	0.00316483733260185	0.999766264754039	0.996374226582984	1.00316985071773
DJWKc4	eo3WEg	BMD	30630_irnt.gwas.imputed_v3.both_sexes.varorder.tsv.bgz_full_outcome_clump.csv	Inverse variance weighted	247	-0.00575538	0.00206483176249243	0.00531437314183154	-0.00980245	-0.0017083	0.9942611553922	0.990245442063043	0.99829315352597
DJWKc4	eo3WEg	BMD	30630_irnt.gwas.imputed_v3.both_sexes.varorder.tsv.bgz_full_outcome_clump.csv	Simple mode	247	0.000151101179989399	0.0036858521180674	0.967333204740758	-0.00707317	0.0073753713314015	1.00015111259635	0.99295178701426	1.00740263637125
DJWKc4	eo3WEg	BMD	30630_irnt.gwas.imputed_v3.both_sexes.varorder.tsv.bgz_full_outcome_clump.csv	Weighted mode	247	0.000151101179989399	0.00149588710917411	0.919623938607216	-0.00278084	0.00308303991397065	1.00015111259635	0.997223025393187	1.00308779736941
Z7ZhPP	eo3WEg	BMD	30630_raw.gwas.imputed_v3.both_sexes.varorder.tsv.bgz_full_outcome_clump.csv	MR Egger	246	0.00654379470519868	0.0121902516047779	0.591891061126638	-0.0173491	0.0304366878505634	1.00656525210852	0.982800530608897	1.03090461919528
Z7ZhPP	eo3WEg	BMD	30630_raw.gwas.imputed_v3.both_sexes.varorder.tsv.bgz_full_outcome_clump.csv	Weighted median	246	-0.000883688	0.00643446513717426	0.890764711196383	-0.0134952	0.0117278638541968	0.999116702522425	0.98659541301027	1.01179690488678
Z7ZhPP	eo3WEg	BMD	30630_raw.gwas.imputed_v3.both_sexes.varorder.tsv.bgz_full_outcome_clump.csv	Inverse variance weighted	246	-0.0204209	0.00777513015020159	0.00862846082830779	-0.0356601	-0.00518161	0.979786224160679	0.964968206498913	0.994831786777756
Z7ZhPP	eo3WEg	BMD	30630_raw.gwas.imputed_v3.both_sexes.varorder.tsv.bgz_full_outcome_clump.csv	Simple mode	246	-0.00341387	0.0134054482428602	0.799197069040962	-0.0296885	0.0228608077169487	0.996591949792484	0.970747826469203	1.02312411865358
Z7ZhPP	eo3WEg	BMD	30630_raw.gwas.imputed_v3.both_sexes.varorder.tsv.bgz_full_outcome_clump.csv	Weighted mode	246	-0.00019816	0.00602924694834434	0.973807860318715	-0.0120155	0.0116191641772046	0.999801859790814	0.988056413816001	1.01168692886732
jnPtXS	eo3WEg	BMD	30860_irnt.csv	MR Egger	249	-0.00966617	0.00483892929424984	0.0468584791826389	-0.0191505	-0.000181872	0.99038039383172	0.981031730507261	0.99981814449478
jnPtXS	eo3WEg	BMD	30860_irnt.csv	Weighted median	249	-0.00495871	0.00225051237321844	0.0275688136401179	-0.00936971	-0.000547703	0.995053566887241	0.99067404751352	0.999452447008317
jnPtXS	eo3WEg	BMD	30860_irnt.csv	Inverse variance weighted	249	-0.00680659	0.00231996756828926	0.00334712815589357	-0.0113537	-0.00225946	0.993216518199325	0.988710479732635	0.997743092892827
jnPtXS	eo3WEg	BMD	30860_irnt.csv	Simple mode	249	-0.00166793	0.00558027534172614	0.765268406141001	-0.0126053	0.00926940815844872	0.998333458713388	0.987473842484365	1.00931250217133
jnPtXS	eo3WEg	BMD	30860_irnt.csv	Weighted mode	249	-0.00244886	0.0027161397105462	0.368147313740702	-0.00777249	0.00287477845071241	0.997554140618293	0.992257638473426	1.00287891458883
aDpqSA	eo3WEg	BMD	30860_raw.csv	MR Egger	246	-0.00206853	0.00120757970591381	0.08799091750822	-0.00443539	0.00029832546724464	0.997933607179016	0.995574434822363	1.00029836997071
aDpqSA	eo3WEg	BMD	30860_raw.csv	Weighted median	246	-0.000850389	0.000553250616088293	0.124274186169289	-0.00193476	0.000233981803969434	0.999149972075032	0.998067109831734	1.00023400917985
aDpqSA	eo3WEg	BMD	30860_raw.csv	Inverse variance weighted	246	-0.00178107	0.000579397151241516	0.0021120465419078	-0.00291669	-0.000645452	0.99822051441172	0.997087560235464	0.999354755922426
aDpqSA	eo3WEg	BMD	30860_raw.csv	Simple mode	246	0.000518570291096136	0.00147325409008773	0.725148540372077	-0.00236901	0.00340614830766809	1.00051870477191	0.997633796158748	1.0034119558227
aDpqSA	eo3WEg	BMD	30860_raw.csv	Weighted mode	246	-0.000268911	0.000679070146746956	0.692450449647331	-0.00159989	0.00106206642779619	0.999731125093511	0.998401390591979	1.00106263062006
hNmsQO	eo3WEg	BMD	3143_irnt.gwas.imputed_v3.both_sexes.tsv.bgz_full_outcome_clump.csv	MR Egger	274	-0.0426729	0.0085348042673754	1.02947664746507e-06	-0.0594011	-0.0259447	0.958224751315137	0.942328687433223	0.974388964570307
hNmsQO	eo3WEg	BMD	3143_irnt.gwas.imputed_v3.both_sexes.tsv.bgz_full_outcome_clump.csv	Weighted median	274	-0.0336864	0.00231984010879946	8.92069775112555e-48	-0.0382333	-0.0291395	0.966874683780313	0.962488393762536	0.971280963171723
hNmsQO	eo3WEg	BMD	3143_irnt.gwas.imputed_v3.both_sexes.tsv.bgz_full_outcome_clump.csv	Inverse variance weighted	274	-0.0342707	0.00324994354368718	5.35640969909448e-26	-0.0406406	-0.0279008	0.966309884670046	0.960174160320348	0.972484817649648
hNmsQO	eo3WEg	BMD	3143_irnt.gwas.imputed_v3.both_sexes.tsv.bgz_full_outcome_clump.csv	Simple mode	274	-0.0371097	0.00681124515142668	1.13596989245738e-07	-0.0504597	-0.0237596	0.963570442094824	0.950792222328134	0.976520395387064
hNmsQO	eo3WEg	BMD	3143_irnt.gwas.imputed_v3.both_sexes.tsv.bgz_full_outcome_clump.csv	Weighted mode	274	-0.0382422	0.00453761920925797	2.04780886511895e-15	-0.047136	-0.0293485	0.962479758055486	0.953957672198172	0.971077975118069
c5krnl	eo3WEg	BMD	3143_raw.gwas.imputed_v3.both_sexes.tsv.bgz_full_outcome_clump.csv	MR Egger	268	-0.00934164	0.0018878137257714	1.32913448790437e-06	-0.0130418	-0.00564153	0.99070185512384	0.987042917844424	0.994374355969514
c5krnl	eo3WEg	BMD	3143_raw.gwas.imputed_v3.both_sexes.tsv.bgz_full_outcome_clump.csv	Weighted median	268	-0.00751467	0.000517198896614282	7.87383166122327e-48	-0.00852838	-0.00650096	0.992513498341692	0.991507887429658	0.993520129168262
c5krnl	eo3WEg	BMD	3143_raw.gwas.imputed_v3.both_sexes.tsv.bgz_full_outcome_clump.csv	Inverse variance weighted	268	-0.00759402	0.000723390678410563	8.84037209992053e-26	-0.00901187	-0.00617617	0.992434741015904	0.991028618724167	0.993842858386152
c5krnl	eo3WEg	BMD	3143_raw.gwas.imputed_v3.both_sexes.tsv.bgz_full_outcome_clump.csv	Simple mode	268	-0.00848124	0.0015163490614244	5.5116733019321e-08	-0.0114533	-0.00550919	0.991554626544115	0.988612057295448	0.994505954247343
c5krnl	eo3WEg	BMD	3143_raw.gwas.imputed_v3.both_sexes.tsv.bgz_full_outcome_clump.csv	Weighted mode	268	-0.00848124	0.00100301678797475	1.83380870314648e-15	-0.0104472	-0.00651532	0.991554626544115	0.989607231340218	0.993506
JBVJYk	eo3WEg	BMD	3144_irnt.gwas.imputed_v3.both_sexes.tsv.bgz_full_outcome_clump.csv	MR Egger	265	0.140823327613822	0.00221168712931334	7.95427623458382e-162	0.136488420840368	0.145158234387277	1.15122124101341	1.1462416051844	1.15622250995438
JBVJYk	eo3WEg	BMD	3144_irnt.gwas.imputed_v3.both_sexes.tsv.bgz_full_outcome_clump.csv	Weighted median	265	0.13213850081581	0.00201676561363816	0	0.128185640213079	0.136091361418541	1.14126637464553	1.13676401222398	1.14578656949945
JBVJYk	eo3WEg	BMD	3144_irnt.gwas.imputed_v3.both_sexes.tsv.bgz_full_outcome_clump.csv	Inverse variance weighted	265	0.134866174425682	0.00109246142789284	0	0.132724950027013	0.137007398824352	1.14438362630728	1.14193586570277	1.14683663373182
JBVJYk	eo3WEg	BMD	3144_irnt.gwas.imputed_v3.both_sexes.tsv.bgz_full_outcome_clump.csv	Simple mode	265	0.125037976970826	0.006524505377385	6.76464744139955e-52	0.112249946431152	0.137826007510501	1.13319148742972	1.11879246388422	1.14777582852585
JBVJYk	eo3WEg	BMD	3144_irnt.gwas.imputed_v3.both_sexes.tsv.bgz_full_outcome_clump.csv	Weighted mode	265	0.124436635995668	0.00523133393437031	1.31693768353702e-67	0.114183221484302	0.134690050507033	1.1325102578018	1.12095748956504	1.14418209072672
o40k0Y	eo3WEg	BMD	3144_raw.gwas.imputed_v3.both_sexes.tsv.bgz_full_outcome_clump.csv	MR Egger	221	0.00782813564070205	0.00011577481323655	1.03539143024389e-148	0.00760121700675841	0.00805505427464569	1.0078588556022	1.00763017959388	1.00808758350725
o40k0Y	eo3WEg	BMD	3144_raw.gwas.imputed_v3.both_sexes.tsv.bgz_full_outcome_clump.csv	Weighted median	221	0.00736148626225626	0.00011547621731471	0	0.00713515287631943	0.00758781964819309	1.0073886486131	1.00716066873001	1.00761668010149
o40k0Y	eo3WEg	BMD	3144_raw.gwas.imputed_v3.both_sexes.tsv.bgz_full_outcome_clump.csv	Inverse variance weighted	221	0.00748568810292282	5.70364714238633e-05	0	0.00737389661893204	0.00759747958691359	1.00751377590788	1.00740115074312	1.00762641366389
o40k0Y	eo3WEg	BMD	3144_raw.gwas.imputed_v3.both_sexes.tsv.bgz_full_outcome_clump.csv	Simple mode	221	0.00697745244898636	0.000363076155146937	5.73757775243514e-49	0.00626582318489836	0.00768908171307435	1.00700185158525	1.00628549451923	1.00771871861336
o40k0Y	eo3WEg	BMD	3144_raw.gwas.imputed_v3.both_sexes.tsv.bgz_full_outcome_clump.csv	Weighted mode	221	0.00688724901165197	0.000272039852876314	4.0961180150835e-67	0.00635405090001439	0.00742044712328954	1.00691102065353	1.00637428070581	1.00744804686629
gho8YI	eo3WEg	BMD	3147_irnt.gwas.imputed_v3.both_sexes.tsv.bgz_full_outcome_clump.csv	MR Egger	289	0.12809280607667	0.0016265308218105	2.19714780699807e-196	0.124904805665921	0.131280806487419	1.13665848661687	1.13304058888854	1.14028793660917
gho8YI	eo3WEg	BMD	3147_irnt.gwas.imputed_v3.both_sexes.tsv.bgz_full_outcome_clump.csv	Weighted median	289	0.128059154666708	0.00160698299028434	0	0.124909468005751	0.131208841327666	1.13662023709973	1.13304587152112	1.14020587855834
gho8YI	eo3WEg	BMD	3147_irnt.gwas.imputed_v3.both_sexes.tsv.bgz_full_outcome_clump.csv	Inverse variance weighted	289	0.127602575480521	0.000805823485697139	0	0.126023161448555	0.129181989512488	1.13610139841135	1.13430844020536	1.13789719067819
gho8YI	eo3WEg	BMD	3147_irnt.gwas.imputed_v3.both_sexes.tsv.bgz_full_outcome_clump.csv	Simple mode	289	0.126987136426692	0.00319269628692279	5.19411262946649e-119	0.120729451704323	0.13324482114906	1.13540241235538	1.12831960612275	1.14252967952254
gho8YI	eo3WEg	BMD	3147_irnt.gwas.imputed_v3.both_sexes.tsv.bgz_full_outcome_clump.csv	Weighted mode	289	0.128134638146384	0.00244372546730983	2.32720256129886e-149	0.123344936230457	0.132924340062311	1.13670603638847	1.13127457124135	1.14216357903648
GCnUiD	eo3WEg	BMD	3147_raw.gwas.imputed_v3.both_sexes.tsv.bgz_full_outcome_clump.csv	MR Egger	245	0.00632222178724037	8.39309287427964e-05	1.81065277521125e-170	0.00615771716690448	0.00648672640757625	1.00634224921511	1.00617671488142	1.00650781078219
GCnUiD	eo3WEg	BMD	3147_raw.gwas.imputed_v3.both_sexes.tsv.bgz_full_outcome_clump.csv	Weighted median	245	0.00632735991541947	8.25427301408565e-05	0	0.0061655761643434	0.00648914366649555	1.00634741994386	1.00618462245272	1.00651024377511
GCnUiD	eo3WEg	BMD	3147_raw.gwas.imputed_v3.both_sexes.tsv.bgz_full_outcome_clump.csv	Inverse variance weighted	245	0.00632461429996073	4.09520579462905e-05	0	0.006244348266386	0.00640488033353546	1.00634465690462	1.00626388485227	1.00642543544048
GCnUiD	eo3WEg	BMD	3147_raw.gwas.imputed_v3.both_sexes.tsv.bgz_full_outcome_clump.csv	Simple mode	245	0.00632592283584927	0.000179411933189865	9.51573134117861e-98	0.00597427544679713	0.00667757022490141	1.00634597374358	1.00599215702244	1.00669991490532
GCnUiD	eo3WEg	BMD	3147_raw.gwas.imputed_v3.both_sexes.tsv.bgz_full_outcome_clump.csv	Weighted mode	245	0.00632861235788602	0.000124548596654211	8.86511455113334e-132	0.00608449710844376	0.00657272760732827	1.00634868033689	1.00610304526062	1.00659437538375
KclFqO	eo3WEg	BMD	4100_irnt.gwas.imputed_v3.both_sexes.tsv.bgz_full_outcome_clump.csv	MR Egger	143	-0.0439243	0.0114357715438121	0.000184585427576316	-0.0663384	-0.0215102	0.957026382389784	0.935814100946887	0.978719486769157
KclFqO	eo3WEg	BMD	4100_irnt.gwas.imputed_v3.both_sexes.tsv.bgz_full_outcome_clump.csv	Weighted median	143	-0.032958	0.00281110662917852	9.58034067690715e-32	-0.0384677	-0.0274482	0.967579223786744	0.962262745514238	0.97292507547244
KclFqO	eo3WEg	BMD	4100_irnt.gwas.imputed_v3.both_sexes.tsv.bgz_full_outcome_clump.csv	Inverse variance weighted	143	-0.0332897	0.0041257620122608	7.10298896855937e-16	-0.0413762	-0.0252032	0.967258320832341	0.959468132769141	0.975111759594535
KclFqO	eo3WEg	BMD	4100_irnt.gwas.imputed_v3.both_sexes.tsv.bgz_full_outcome_clump.csv	Simple mode	143	-0.0356168	0.00797230068073536	1.60336653385777e-05	-0.0512425	-0.019991	0.965010054196854	0.950048286129179	0.980207446608026
KclFqO	eo3WEg	BMD	4100_irnt.gwas.imputed_v3.both_sexes.tsv.bgz_full_outcome_clump.csv	Weighted mode	143	-0.0375562	0.00558796422906213	4.05775283760215e-10	-0.0485086	-0.0266038	0.96314025144332	0.952649101190043	0.973746936612337
zZkgrD	eo3WEg	BMD	4100_raw.gwas.imputed_v3.both_sexes.tsv.bgz_full_outcome_clump.csv	MR Egger	144	-0.00918031	0.00231342306873091	0.000114469975689413	-0.0137146	-0.004646	0.990861704298149	0.986379001602261	0.995364779106002
zZkgrD	eo3WEg	BMD	4100_raw.gwas.imputed_v3.both_sexes.tsv.bgz_full_outcome_clump.csv	Weighted median	144	-0.00731415	0.000592894742850509	5.77254882805087e-35	-0.00847622	-0.00615207	0.992712536197841	0.99155960109937	0.993866811870636
zZkgrD	eo3WEg	BMD	4100_raw.gwas.imputed_v3.both_sexes.tsv.bgz_full_outcome_clump.csv	Inverse variance weighted	144	-0.00738693	0.000833655864797681	7.93810296152783e-19	-0.0090209	-0.00575296	0.992640286750396	0.991019671148448	0.994263552546891
zZkgrD	eo3WEg	BMD	4100_raw.gwas.imputed_v3.both_sexes.tsv.bgz_full_outcome_clump.csv	Simple mode	144	-0.00785945	0.00174892928630384	1.43268525097716e-05	-0.0112874	-0.00443155	0.992171351701125	0.988776108738149	0.995578253192939
zZkgrD	eo3WEg	BMD	4100_raw.gwas.imputed_v3.both_sexes.tsv.bgz_full_outcome_clump.csv	Weighted mode	144	-0.00821148	0.00119094267094891	1.59905437327955e-10	-0.0105457	-0.00587723	0.991822140472516	0.989509681962116	0.994140003138591
Pgyj3a	eo3WEg	BMD	4101_irnt.gwas.imputed_v3.both_sexes.tsv.bgz_full_outcome_clump.csv	MR Egger	149	0.143848817625578	0.00475826126054553	5.74269306166897e-65	0.134522625554909	0.153175009696248	1.15470952360062	1.14399054213041	1.16552893996039
Pgyj3a	eo3WEg	BMD	4101_irnt.gwas.imputed_v3.both_sexes.tsv.bgz_full_outcome_clump.csv	Weighted median	149	0.122544147766115	0.00294282086278671	0	0.116776218875054	0.128312076657177	1.13036902223969	1.12386790112471	1.1369077497101
Pgyj3a	eo3WEg	BMD	4101_irnt.gwas.imputed_v3.both_sexes.tsv.bgz_full_outcome_clump.csv	Inverse variance weighted	149	0.124720170007152	0.00236582404014231	0	0.120083154888473	0.129357185125831	1.13283140850467	1.1275906123526	1.13809656273847
Pgyj3a	eo3WEg	BMD	4101_irnt.gwas.imputed_v3.both_sexes.tsv.bgz_full_outcome_clump.csv	Simple mode	149	0.124496474034488	0.011169651351203	2.4938189059423e-21	0.10260395738613	0.146388990682846	1.13257802702214	1.10805248616273	1.15764641414737
Pgyj3a	eo3WEg	BMD	4101_irnt.gwas.imputed_v3.both_sexes.tsv.bgz_full_outcome_clump.csv	Weighted mode	149	0.131260678764517	0.00398820082010564	5.72941947916136e-70	0.12344380515711	0.139077552371924	1.14026498544053	1.13138642467328	1.14921322075891
quHVBc	eo3WEg	BMD	4101_raw.gwas.imputed_v3.both_sexes.tsv.bgz_full_outcome_clump.csv	MR Egger	125	0.00789610871308214	0.00026745800326144	1.14336118068098e-57	0.00737189102668972	0.00842032639947456	1.00792736519351	1.00739913030921	1.00845587706048
quHVBc	eo3WEg	BMD	4101_raw.gwas.imputed_v3.both_sexes.tsv.bgz_full_outcome_clump.csv	Weighted median	125	0.00669405824364325	0.000154250672702539	0	0.00639172692514627	0.00699638956214022	1.00671651352923	1.00641219760278	1.00702092147382
quHVBc	eo3WEg	BMD	4101_raw.gwas.imputed_v3.both_sexes.tsv.bgz_full_outcome_clump.csv	Inverse variance weighted	125	0.00673147652966206	0.000134005158803114	0	0.00646882641840795	0.00699412664091616	1.00675418384045	1.00648979446452	1.00701864266739
quHVBc	eo3WEg	BMD	4101_raw.gwas.imputed_v3.both_sexes.tsv.bgz_full_outcome_clump.csv	Simple mode	125	0.00708063689932807	0.000516770401549151	1.37882718836772e-26	0.00606776691229173	0.0080935068863644	1.00710576387877	1.00608621310013	1.00812634785297
quHVBc	eo3WEg	BMD	4101_raw.gwas.imputed_v3.both_sexes.tsv.bgz_full_outcome_clump.csv	Weighted mode	125	0.00721500443882306	0.000211170522840532	6.06761746429036e-65	0.00680111021405562	0.00762889866359051	1.00724109529415	1.0068242902844	1.00765807285279
IXALIH	eo3WEg	BMD	4104_irnt.gwas.imputed_v3.both_sexes.tsv.bgz_full_outcome_clump.csv	MR Egger	151	0.133822334937026	0.00300644141091013	5.80209591877879e-88	0.127929709771642	0.13971496010241	1.1431896967318	1.13647311693459	1.14994597165554
IXALIH	eo3WEg	BMD	4104_irnt.gwas.imputed_v3.both_sexes.tsv.bgz_full_outcome_clump.csv	Weighted median	151	0.119727657395138	0.00219893887380065	0	0.115417737202489	0.124037577587788	1.12718982795955	1.12234218374284	1.1320584102242
IXALIH	eo3WEg	BMD	4104_irnt.gwas.imputed_v3.both_sexes.tsv.bgz_full_outcome_clump.csv	Inverse variance weighted	151	0.11690446950056	0.00161863284802993	0	0.113731949118421	0.120076989882699	1.12401204712923	1.12045174654918	1.12758366077139
IXALIH	eo3WEg	BMD	4104_irnt.gwas.imputed_v3.both_sexes.tsv.bgz_full_outcome_clump.csv	Simple mode	151	0.11968318541714	0.00576886724415136	6.36321397604439e-46	0.108376205618603	0.130990165215676	1.12713970071296	1.11446693525352	1.13995657002986
IXALIH	eo3WEg	BMD	4104_irnt.gwas.imputed_v3.both_sexes.tsv.bgz_full_outcome_clump.csv	Weighted mode	151	0.123042220162305	0.0025788797404374	1.45102815312012e-92	0.117987615871047	0.128096824453562	1.13093216807923	1.12523017628545	1.13666305414824
wePqMb	eo3WEg	BMD	4104_raw.gwas.imputed_v3.both_sexes.tsv.bgz_full_outcome_clump.csv	MR Egger	129	0.0065581827963653	0.000175517304373032	2.26697242377921e-70	0.00621416887979415	0.00690219671293644	1.00657973476532	1.00623351688372	1.00692607177118
wePqMb	eo3WEg	BMD	4104_raw.gwas.imputed_v3.both_sexes.tsv.bgz_full_outcome_clump.csv	Weighted median	129	0.00588477568889569	0.00011773042710063	0	0.00565402405177845	0.00611552732601292	1.00590212499692	1.00567003821303	1.00613426534139
wePqMb	eo3WEg	BMD	4104_raw.gwas.imputed_v3.both_sexes.tsv.bgz_full_outcome_clump.csv	Inverse variance weighted	129	0.00576850453869897	8.93590145259922e-05	0	0.00559336087022802	0.00594364820716991	1.00578517439898	1.00560903291932	1.0059613467314
wePqMb	eo3WEg	BMD	4104_raw.gwas.imputed_v3.both_sexes.tsv.bgz_full_outcome_clump.csv	Simple mode	129	0.0059699251196915	0.000296455824791808	1.69641421809839e-41	0.00538887170309956	0.00655097853628345	1.00598778063701	1.00540341778948	1.00657248312924
wePqMb	eo3WEg	BMD	4104_raw.gwas.imputed_v3.both_sexes.tsv.bgz_full_outcome_clump.csv	Weighted mode	129	0.00605923103250151	0.000143767777288402	6.62207119534741e-77	0.00577744618901625	0.00634101587598678	1.0060776253058	1.00579416781851	1.00636116267838
PdxpWV	eo3WEg	BMD	4119_irnt.gwas.imputed_v3.both_sexes.tsv.bgz_full_outcome_clump.csv	MR Egger	153	-0.0412353	0.0108150897670113	0.000199721529568924	-0.0624328	-0.0200377	0.959603336054293	0.939476148904094	0.980161724851336
PdxpWV	eo3WEg	BMD	4119_irnt.gwas.imputed_v3.both_sexes.tsv.bgz_full_outcome_clump.csv	Weighted median	153	-0.0301819	0.00248699712556084	6.81767034565383e-34	-0.0350564	-0.0253074	0.970269037172627	0.965550955332951	0.975010173514113
PdxpWV	eo3WEg	BMD	4119_irnt.gwas.imputed_v3.both_sexes.tsv.bgz_full_outcome_clump.csv	Inverse variance weighted	153	-0.0314317	0.00387015272787285	4.60235387332666e-16	-0.0390172	-0.0238462	0.969057168629317	0.961734195427551	0.976435901454447
PdxpWV	eo3WEg	BMD	4119_irnt.gwas.imputed_v3.both_sexes.tsv.bgz_full_outcome_clump.csv	Simple mode	153	-0.0330293	0.00877330254420244	0.000237700349745708	-0.050225	-0.0158337	0.967510186587136	0.951015423527439	0.984291040914824
PdxpWV	eo3WEg	BMD	4119_irnt.gwas.imputed_v3.both_sexes.tsv.bgz_full_outcome_clump.csv	Weighted mode	153	-0.0363819	0.00556209013009719	8.78551574920683e-10	-0.0472836	-0.0254802	0.964271958071857	0.953816850444271	0.974841667654162
4rhX6Q	eo3WEg	BMD	4119_raw.gwas.imputed_v3.both_sexes.tsv.bgz_full_outcome_clump.csv	MR Egger	152	-0.00906371	0.0023623158496605	0.000183174651384972	-0.0136938	-0.00443357	0.990977245843708	0.986399489387599	0.995576247094037
4rhX6Q	eo3WEg	BMD	4119_raw.gwas.imputed_v3.both_sexes.tsv.bgz_full_outcome_clump.csv	Weighted median	152	-0.00664013	0.000566325950660459	9.49776149863649e-32	-0.00775013	-0.00553013	0.993381863878982	0.992279822884537	0.994485128816841
4rhX6Q	eo3WEg	BMD	4119_raw.gwas.imputed_v3.both_sexes.tsv.bgz_full_outcome_clump.csv	Inverse variance weighted	152	-0.00676515	0.000839355307622776	7.63326012728127e-16	-0.00841029	-0.00512002	0.993257679644432	0.991624978654304	0.994893068861037
4rhX6Q	eo3WEg	BMD	4119_raw.gwas.imputed_v3.both_sexes.tsv.bgz_full_outcome_clump.csv	Simple mode	152	-0.0068533	0.0018669442897201	0.000334755167357218	-0.0105125	-0.00319409	0.993170126861779	0.989542549083156	0.996811003028179
4rhX6Q	eo3WEg	BMD	4119_raw.gwas.imputed_v3.both_sexes.tsv.bgz_full_outcome_clump.csv	Weighted mode	152	-0.00790113	0.00133531948649338	2.11566214010514e-08	-0.0105184	-0.00528391	0.992129998674098	0.989536765073913	0.994730028242601
ugwl0M	eo3WEg	BMD	4120_irnt.gwas.imputed_v3.both_sexes.tsv.bgz_full_outcome_clump.csv	MR Egger	148	0.142798265203717	0.00456225062558052	1.2388071196641e-66	0.133856253977579	0.151740276429855	1.15349707769456	1.14322847328711	1.16385791584088
ugwl0M	eo3WEg	BMD	4120_irnt.gwas.imputed_v3.both_sexes.tsv.bgz_full_outcome_clump.csv	Weighted median	148	0.120824087502259	0.00288486140393681	0	0.115169759150543	0.126478415853975	1.12842639060174	1.1220639020198	1.13482495668415
ugwl0M	eo3WEg	BMD	4120_irnt.gwas.imputed_v3.both_sexes.tsv.bgz_full_outcome_clump.csv	Inverse variance weighted	148	0.124643331804374	0.00229018599187898	0	0.120154567260292	0.129132096348457	1.13274436711928	1.12767113914794	1.13784041880328
ugwl0M	eo3WEg	BMD	4120_irnt.gwas.imputed_v3.both_sexes.tsv.bgz_full_outcome_clump.csv	Simple mode	148	0.137322091211064	0.0118891722923901	2.29653434133918e-22	0.114019313517979	0.160624868904148	1.14719759128158	1.1207737707595	1.1742443905967
ugwl0M	eo3WEg	BMD	4120_irnt.gwas.imputed_v3.both_sexes.tsv.bgz_full_outcome_clump.csv	Weighted mode	148	0.135544599363611	0.00484531265556059	9.62970837790061e-61	0.126047786558713	0.14504141216851	1.14516026811472	1.13433637301958	1.15608744536481
HG4vjA	eo3WEg	BMD	4120_raw.gwas.imputed_v3.both_sexes.tsv.bgz_full_outcome_clump.csv	MR Egger	128	0.00785909164027937	0.000268647234163957	5.07799076456475e-58	0.00733254306131802	0.00838564021924073	1.00789005536341	1.00735949198297	1.00842089818481
HG4vjA	eo3WEg	BMD	4120_raw.gwas.imputed_v3.both_sexes.tsv.bgz_full_outcome_clump.csv	Weighted median	128	0.0065182854639877	0.000158032812284995	0	0.00620854115190911	0.00682802977606629	1.0065395757202	1.00622785409123	1.00685139391813
HG4vjA	eo3WEg	BMD	4120_raw.gwas.imputed_v3.both_sexes.tsv.bgz_full_outcome_clump.csv	Inverse variance weighted	128	0.00675097049800888	0.000134145083430966	0	0.00648804613448419	0.00701389486153358	1.00677380966593	1.00650913909851	1.00703854983084
HG4vjA	eo3WEg	BMD	4120_raw.gwas.imputed_v3.both_sexes.tsv.bgz_full_outcome_clump.csv	Simple mode	128	0.00701665886628187	0.000536448717415853	2.74473779880516e-25	0.0059652193801468	0.00806809835241694	1.00704133329403	1.00598304673167	1.00810073316585
HG4vjA	eo3WEg	BMD	4120_raw.gwas.imputed_v3.both_sexes.tsv.bgz_full_outcome_clump.csv	Weighted mode	128	0.00722218548654103	0.000251903982898024	2.60164183991132e-57	0.0067284536800609	0.00771591729302115	1.00724832836649	1.00675114057856	1.00774576169245
awKp36	eo3WEg	BMD	4123_irnt.gwas.imputed_v3.both_sexes.tsv.bgz_full_outcome_clump.csv	MR Egger	167	0.131945325813372	0.00310405341102416	8.43409634375116e-91	0.125861381127764	0.138029270498979	1.14104593180353	1.13412494626528	1.14800915258313
awKp36	eo3WEg	BMD	4123_irnt.gwas.imputed_v3.both_sexes.tsv.bgz_full_outcome_clump.csv	Weighted median	167	0.118588783783248	0.00211596549266576	0	0.114441491417623	0.122736076148873	1.12590683193273	1.12124703657016	1.1305859929588
awKp36	eo3WEg	BMD	4123_irnt.gwas.imputed_v3.both_sexes.tsv.bgz_full_outcome_clump.csv	Inverse variance weighted	167	0.116333660042324	0.00164816345311962	0	0.113103259674209	0.119564060410438	1.12337063350145	1.11974755174649	1.12700543818573
awKp36	eo3WEg	BMD	4123_irnt.gwas.imputed_v3.both_sexes.tsv.bgz_full_outcome_clump.csv	Simple mode	167	0.12023274820336	0.00604419843883634	8.43735103325592e-46	0.10838611926324	0.132079377143479	1.12775930498747	1.11447798373744	1.14119890078102
awKp36	eo3WEg	BMD	4123_irnt.gwas.imputed_v3.both_sexes.tsv.bgz_full_outcome_clump.csv	Weighted mode	167	0.122943076248428	0.00256873689879234	4.74163851341805e-99	0.117908351926795	0.127977800570061	1.13082004859583	1.12514098963818	1.13652777214836
h37VUy	eo3WEg	BMD	4123_raw.gwas.imputed_v3.both_sexes.tsv.bgz_full_outcome_clump.csv	MR Egger	137	0.00652335161617679	0.000166758230793852	1.59011253796364e-75	0.00619650548382084	0.00685019774853274	1.00654467501579	1.00621574353964	1.0068737140195
h37VUy	eo3WEg	BMD	4123_raw.gwas.imputed_v3.both_sexes.tsv.bgz_full_outcome_clump.csv	Weighted median	137	0.00576892421941841	0.000112071695535994	0	0.00554926369616786	0.00598858474266895	1.00578559650771	1.00556468938048	1.00600655216485
h37VUy	eo3WEg	BMD	4123_raw.gwas.imputed_v3.both_sexes.tsv.bgz_full_outcome_clump.csv	Inverse variance weighted	137	0.00570169302099905	8.83745298116841e-05	0	0.00552847894256815	0.00587490709942995	1.00571797860975	1.00554378918339	1.00589219821078
h37VUy	eo3WEg	BMD	4123_raw.gwas.imputed_v3.both_sexes.tsv.bgz_full_outcome_clump.csv	Simple mode	137	0.00576068557784914	0.000296621808320333	4.81652778425313e-41	0.00517930683354128	0.00634206432215699	1.00577731023482	1.0051927426292	1.00636221779444
h37VUy	eo3WEg	BMD	4123_raw.gwas.imputed_v3.both_sexes.tsv.bgz_full_outcome_clump.csv	Weighted mode	137	0.00600610942721481	0.000126889206833635	2.31395203908361e-86	0.00575740658182088	0.00625481227260873	1.00602418226681	1.00577401230042	1.00627441445891
