# Supplementary material for: Comprehensive assessment of quantitative ultrasound and bone mineral density in osteoporosis screening: An empirical study using Mendelian randomization and bibliometrics
Source: Medicine (Baltimore). 2026 May 15;105(20):e48754. doi: 10.1097/MD.0000000000048754 (PMC13183022; doi:10.1097/MD.0000000000048754)
Supplement: Supplementary file 5 [file medi-105-e48754-s005.xls]

## Sheet: Lumbar spine bone mineral densi
id.exposure	id.outcome	outcome	exposure	method	nsnp	b	se	pval	lo_ci	up_ci	or	or_lci95	or_uci95
lhPUER	qwXRLW	Lumbar spine bone mineral density	30750_irnt.gwas.imputed_v3.both_sexes.varorder.tsv.bgz_full_outcome_clump.csv	MR Egger	227	-0.0388492	0.0514308284879918	0.450818160242048	-0.139654	0.0619552175969746	0.961895746087531	0.869659407100169	1.06391469900436
lhPUER	qwXRLW	Lumbar spine bone mineral density	30750_irnt.gwas.imputed_v3.both_sexes.varorder.tsv.bgz_full_outcome_clump.csv	Weighted median	227	0.0418138164754195	0.042827510113048	0.328900570104644	-0.0421281	0.125755736296994	1.04270032705543	0.958746954012481	1.13400513815593
lhPUER	qwXRLW	Lumbar spine bone mineral density	30750_irnt.gwas.imputed_v3.both_sexes.varorder.tsv.bgz_full_outcome_clump.csv	Inverse variance weighted	227	0.0771942284523889	0.0284336435637144	0.00662976896688165	0.0214642870675086	0.132924169837269	1.08025187166706	1.02169630191477	1.14216338461165
lhPUER	qwXRLW	Lumbar spine bone mineral density	30750_irnt.gwas.imputed_v3.both_sexes.varorder.tsv.bgz_full_outcome_clump.csv	Simple mode	227	-0.099699	0.0992340321662974	0.316122622181864	-0.294198	0.0947996752458005	0.905109789930308	0.745129141860327	1.09943858829943
lhPUER	qwXRLW	Lumbar spine bone mineral density	30750_irnt.gwas.imputed_v3.both_sexes.varorder.tsv.bgz_full_outcome_clump.csv	Weighted mode	227	-0.0199028	0.0476282388214708	0.676432211941231	-0.113254	0.0734484987489558	0.980293904879524	0.892923652366147	1.07621310892311
XrpPVl	qwXRLW	Lumbar spine bone mineral density	3143_irnt.gwas.imputed_v3.both_sexes.tsv.bgz_full_outcome_clump.csv	MR Egger	213	-0.165391	0.0927819388835472	0.0760923549298976	-0.347244	0.0164612930418038	0.847561982108979	0.706632954243263	1.01659752662653
XrpPVl	qwXRLW	Lumbar spine bone mineral density	3143_irnt.gwas.imputed_v3.both_sexes.tsv.bgz_full_outcome_clump.csv	Weighted median	213	-0.0319478	0.0453184141379611	0.48083383261079	-0.120772	0.056876328059292	0.968557174648294	0.886236126551049	1.05852489247249
XrpPVl	qwXRLW	Lumbar spine bone mineral density	3143_irnt.gwas.imputed_v3.both_sexes.tsv.bgz_full_outcome_clump.csv	Inverse variance weighted	213	-0.0832551	0.0341263917837692	0.0147031660441424	-0.150143	-0.0163673	0.92011643908704	0.860585092780513	0.983765892043099
XrpPVl	qwXRLW	Lumbar spine bone mineral density	3143_irnt.gwas.imputed_v3.both_sexes.tsv.bgz_full_outcome_clump.csv	Simple mode	213	0.0267673131995303	0.120669418470535	0.824664812712067	-0.209745	0.263279373401779	1.02712877564686	0.810791176437208	1.30119018610649
XrpPVl	qwXRLW	Lumbar spine bone mineral density	3143_irnt.gwas.imputed_v3.both_sexes.tsv.bgz_full_outcome_clump.csv	Weighted mode	213	0.00963612847801487	0.100320429260092	0.923568817853907	-0.186992	0.206264169827796	1.00968270545106	0.829450444230387	1.22907784639609
8f2RQX	qwXRLW	Lumbar spine bone mineral density	3143_raw.gwas.imputed_v3.both_sexes.tsv.bgz_full_outcome_clump.csv	MR Egger	208	-0.0434438	0.0192767591917318	0.0252689757857428	-0.0812262	-0.00566132	0.957486397250769	0.921985103232551	0.994354678514821
8f2RQX	qwXRLW	Lumbar spine bone mineral density	3143_raw.gwas.imputed_v3.both_sexes.tsv.bgz_full_outcome_clump.csv	Weighted median	208	-0.00340196	0.0101236761186388	0.736840962969173	-0.0232444	0.0164404485604382	0.996603823465964	0.977023707304719	1.01657633639918
8f2RQX	qwXRLW	Lumbar spine bone mineral density	3143_raw.gwas.imputed_v3.both_sexes.tsv.bgz_full_outcome_clump.csv	Inverse variance weighted	208	-0.0178735	0.00727900632388329	0.0140695834981773	-0.0321403	-0.00360662	0.982285314695665	0.968370690067155	0.996399880091215
8f2RQX	qwXRLW	Lumbar spine bone mineral density	3143_raw.gwas.imputed_v3.both_sexes.tsv.bgz_full_outcome_clump.csv	Simple mode	208	0.0101969517330863	0.0249653970704064	0.683370375455784	-0.0387352	0.0591291299910827	1.01024911780628	0.962005388938536	1.06091222748189
8f2RQX	qwXRLW	Lumbar spine bone mineral density	3143_raw.gwas.imputed_v3.both_sexes.tsv.bgz_full_outcome_clump.csv	Weighted mode	208	0.00265914480187446	0.0185988925496871	0.886450352429367	-0.0337947	0.0391129741992611	1.00266268346332	0.96676997703097	1.0398879575236
GO3lov	qwXRLW	Lumbar spine bone mineral density	3144_irnt.gwas.imputed_v3.both_sexes.tsv.bgz_full_outcome_clump.csv	MR Egger	205	0.506980545391327	0.0829220112767554	4.90412277621974e-09	0.344453403288886	0.669507687493767	1.66027050745603	1.41121834151169	1.9532754619498
GO3lov	qwXRLW	Lumbar spine bone mineral density	3144_irnt.gwas.imputed_v3.both_sexes.tsv.bgz_full_outcome_clump.csv	Weighted median	205	0.419893331152239	0.0431203787081861	2.08212552485881e-22	0.335377388884194	0.504409273420284	1.52179921839148	1.39846805194613	1.65600698412388
GO3lov	qwXRLW	Lumbar spine bone mineral density	3144_irnt.gwas.imputed_v3.both_sexes.tsv.bgz_full_outcome_clump.csv	Inverse variance weighted	205	0.473500843890283	0.0405178898732633	1.49917111789532e-31	0.394085779738687	0.552915908041879	1.60560533925553	1.48302775695219	1.73831439995697
GO3lov	qwXRLW	Lumbar spine bone mineral density	3144_irnt.gwas.imputed_v3.both_sexes.tsv.bgz_full_outcome_clump.csv	Simple mode	205	0.515975556704548	0.108814555416028	3.97302267436395e-06	0.302699028089132	0.729252085319963	1.67527202772798	1.35350703553418	2.07352920465625
GO3lov	qwXRLW	Lumbar spine bone mineral density	3144_irnt.gwas.imputed_v3.both_sexes.tsv.bgz_full_outcome_clump.csv	Weighted mode	205	0.374706687172818	0.0673912290813939	8.38104224838581e-08	0.242619878173286	0.50679349617235	1.45456470955495	1.2745840348112	1.65995998419679
qjIfKu	qwXRLW	Lumbar spine bone mineral density	3144_raw.gwas.imputed_v3.both_sexes.tsv.bgz_full_outcome_clump.csv	MR Egger	174	0.0278690153243273	0.00487259516610861	4.6387600091149e-08	0.0183187287987544	0.0374193018499002	1.02826098916794	1.01848754597428	1.03812821867468
qjIfKu	qwXRLW	Lumbar spine bone mineral density	3144_raw.gwas.imputed_v3.both_sexes.tsv.bgz_full_outcome_clump.csv	Weighted median	174	0.0222020897444702	0.00245513222704005	1.5224305511401e-19	0.0173900305794717	0.0270141489094687	1.02245039033139	1.01754211748081	1.02738233900036
qjIfKu	qwXRLW	Lumbar spine bone mineral density	3144_raw.gwas.imputed_v3.both_sexes.tsv.bgz_full_outcome_clump.csv	Inverse variance weighted	174	0.0265677577262967	0.00236317105706052	2.52372419759953e-29	0.0219359424544581	0.0311995729981354	1.02692382692797	1.02217830413994	1.03169138108415
qjIfKu	qwXRLW	Lumbar spine bone mineral density	3144_raw.gwas.imputed_v3.both_sexes.tsv.bgz_full_outcome_clump.csv	Simple mode	174	0.0254457854603039	0.0060072917841757	3.69379132630303e-05	0.0136714935633196	0.0372200773572883	1.02577229299024	1.01376537578028	1.03792141870754
qjIfKu	qwXRLW	Lumbar spine bone mineral density	3144_raw.gwas.imputed_v3.both_sexes.tsv.bgz_full_outcome_clump.csv	Weighted mode	174	0.0197032651727803	0.00357211551964292	1.24690400642259e-07	0.0127019187542802	0.0267046115912805	1.01989865566911	1.01278293076358	1.02706437503978
YjQv9g	qwXRLW	Lumbar spine bone mineral density	3147_irnt.gwas.imputed_v3.both_sexes.tsv.bgz_full_outcome_clump.csv	MR Egger	239	0.535824324305365	0.0726023905832397	2.65691810354183e-12	0.393523638762215	0.678125009848514	1.70885631361444	1.48219432055708	1.97018019842526
YjQv9g	qwXRLW	Lumbar spine bone mineral density	3147_irnt.gwas.imputed_v3.both_sexes.tsv.bgz_full_outcome_clump.csv	Weighted median	239	0.445918894583507	0.0389711299204134	2.57016516479414e-30	0.369535479939496	0.522302309227517	1.56192478083648	1.44706226906363	1.6859046588021
YjQv9g	qwXRLW	Lumbar spine bone mineral density	3147_irnt.gwas.imputed_v3.both_sexes.tsv.bgz_full_outcome_clump.csv	Inverse variance weighted	239	0.474385328016551	0.0361820655204995	2.84582750832423e-39	0.403468479596372	0.54530217643673	1.60702609991866	1.49700804513746	1.72512959713762
YjQv9g	qwXRLW	Lumbar spine bone mineral density	3147_irnt.gwas.imputed_v3.both_sexes.tsv.bgz_full_outcome_clump.csv	Simple mode	239	0.5032841875472	0.105116587214541	2.96319848072144e-06	0.297255676606699	0.7093126984877	1.65414488176926	1.34615943692918	2.03259377368046
YjQv9g	qwXRLW	Lumbar spine bone mineral density	3147_irnt.gwas.imputed_v3.both_sexes.tsv.bgz_full_outcome_clump.csv	Weighted mode	239	0.49246893520237	0.0877624748359798	5.5614194869353e-08	0.320454484523849	0.66448338588089	1.63635128203594	1.37775378984089	1.94348622951704
KTiv9V	qwXRLW	Lumbar spine bone mineral density	3147_raw.gwas.imputed_v3.both_sexes.tsv.bgz_full_outcome_clump.csv	MR Egger	202	0.0242029333699825	0.00388017642682895	2.59762291336697e-09	0.0165977875733978	0.0318080791665672	1.02449820166924	1.01673629610017	1.03231936269942
KTiv9V	qwXRLW	Lumbar spine bone mineral density	3147_raw.gwas.imputed_v3.both_sexes.tsv.bgz_full_outcome_clump.csv	Weighted median	202	0.0217273728562766	0.00198679341310117	7.76323454422148e-28	0.0178332577665983	0.0256214879459549	1.02196513105326	1.01799321977434	1.02595253956625
KTiv9V	qwXRLW	Lumbar spine bone mineral density	3147_raw.gwas.imputed_v3.both_sexes.tsv.bgz_full_outcome_clump.csv	Inverse variance weighted	202	0.0228666977812864	0.00190032124344649	2.38139183621674e-33	0.0191420681441313	0.0265913274184415	1.02313014493821	1.0193264521485	1.02694803149167
KTiv9V	qwXRLW	Lumbar spine bone mineral density	3147_raw.gwas.imputed_v3.both_sexes.tsv.bgz_full_outcome_clump.csv	Simple mode	202	0.0233580500265771	0.00538238703932036	2.25836292737395e-05	0.0128085714295092	0.033907528623645	1.02363298575802	1.01289095253288	1.03448894168879
KTiv9V	qwXRLW	Lumbar spine bone mineral density	3147_raw.gwas.imputed_v3.both_sexes.tsv.bgz_full_outcome_clump.csv	Weighted mode	202	0.0191042122054977	0.0034446398750127	9.12787848122184e-08	0.0123527180504728	0.0258557063605226	1.01928786531926	1.01242932799412	1.02619286468667
B6AsNs	qwXRLW	Lumbar spine bone mineral density	4101_irnt.gwas.imputed_v3.both_sexes.tsv.bgz_full_outcome_clump.csv	MR Egger	108	0.405405094721348	0.0932324670736935	3.16201280514514e-05	0.222669459256909	0.588140730185788	1.49990998262093	1.24940752538323	1.80063743034992
B6AsNs	qwXRLW	Lumbar spine bone mineral density	4101_irnt.gwas.imputed_v3.both_sexes.tsv.bgz_full_outcome_clump.csv	Weighted median	108	0.411206489497119	0.0463970171991575	7.8044496406699e-19	0.32026833578677	0.502144643207468	1.50863684206056	1.37749734658194	1.65226098392857
B6AsNs	qwXRLW	Lumbar spine bone mineral density	4101_irnt.gwas.imputed_v3.both_sexes.tsv.bgz_full_outcome_clump.csv	Inverse variance weighted	108	0.466363978383432	0.0449703117933812	3.37803156512375e-25	0.378222167268404	0.554505789498459	1.59418714342148	1.45968720157293	1.74108031194063
B6AsNs	qwXRLW	Lumbar spine bone mineral density	4101_irnt.gwas.imputed_v3.both_sexes.tsv.bgz_full_outcome_clump.csv	Simple mode	108	0.513159139604066	0.106565010995557	4.8582069442143e-06	0.304291718052775	0.722026561155358	1.67056040100863	1.35566447021162	2.05860086676349
B6AsNs	qwXRLW	Lumbar spine bone mineral density	4101_irnt.gwas.imputed_v3.both_sexes.tsv.bgz_full_outcome_clump.csv	Weighted mode	108	0.375148655015241	0.0575503538203479	2.39764112012846e-09	0.262349961527359	0.487947348503123	1.45520772246634	1.2999814063108	1.62896908005421
PogUq8	qwXRLW	Lumbar spine bone mineral density	4101_raw.gwas.imputed_v3.both_sexes.tsv.bgz_full_outcome_clump.csv	MR Egger	96	0.0219478372588831	0.00521124846101932	5.80902047638254e-05	0.0117337902752852	0.032161884242481	1.02219046282326	1.01180290123906	1.03268466714938
PogUq8	qwXRLW	Lumbar spine bone mineral density	4101_raw.gwas.imputed_v3.both_sexes.tsv.bgz_full_outcome_clump.csv	Weighted median	96	0.0208346821049362	0.00239702752618668	3.56482015482253e-18	0.0161365081536103	0.0255328560562621	1.02105323931179	1.01626740472471	1.02586161148356
PogUq8	qwXRLW	Lumbar spine bone mineral density	4101_raw.gwas.imputed_v3.both_sexes.tsv.bgz_full_outcome_clump.csv	Inverse variance weighted	96	0.0258804155286831	0.00250311755039511	4.68075241718994e-25	0.0209743051299087	0.0307865259274575	1.02622	1.02119581180669	1.03126533197657
PogUq8	qwXRLW	Lumbar spine bone mineral density	4101_raw.gwas.imputed_v3.both_sexes.tsv.bgz_full_outcome_clump.csv	Simple mode	96	0.0220419125575021	0.00585487079221495	0.000288760939648677	0.0105663658047608	0.0335174593102434	1.02228663021972	1.01062238698749	1.0340854979882
PogUq8	qwXRLW	Lumbar spine bone mineral density	4101_raw.gwas.imputed_v3.both_sexes.tsv.bgz_full_outcome_clump.csv	Weighted mode	96	0.0187814650982048	0.00310673836298096	2.91505035568153e-08	0.0126922579067621	0.0248706722896475	1.01895894619093	1.01277314646938	1.02518252744167
vqjqvx	qwXRLW	Lumbar spine bone mineral density	4104_irnt.gwas.imputed_v3.both_sexes.tsv.bgz_full_outcome_clump.csv	MR Egger	118	0.406907053113359	0.0863450866785022	6.85312638869476e-06	0.237670683223495	0.576143423003224	1.50216447766164	1.26829145439112	1.77916370100574
vqjqvx	qwXRLW	Lumbar spine bone mineral density	4104_irnt.gwas.imputed_v3.both_sexes.tsv.bgz_full_outcome_clump.csv	Weighted median	118	0.364731515646406	0.0415988671007541	1.82153422181842e-18	0.283197736128928	0.446265295163884	1.44012730459115	1.32736760440087	1.5624659262082
vqjqvx	qwXRLW	Lumbar spine bone mineral density	4104_irnt.gwas.imputed_v3.both_sexes.tsv.bgz_full_outcome_clump.csv	Inverse variance weighted	118	0.452174088701752	0.0425701618127729	2.35827367193494e-26	0.368736571548717	0.535611605854787	1.57172554442152	1.44590666054903	1.70849284700655
vqjqvx	qwXRLW	Lumbar spine bone mineral density	4104_irnt.gwas.imputed_v3.both_sexes.tsv.bgz_full_outcome_clump.csv	Simple mode	118	0.504392354465416	0.107898136995109	7.94523230516326e-06	0.292912005955002	0.71587270297583	1.65597896645347	1.3403248446378	2.04597142872282
vqjqvx	qwXRLW	Lumbar spine bone mineral density	4104_irnt.gwas.imputed_v3.both_sexes.tsv.bgz_full_outcome_clump.csv	Weighted mode	118	0.330637718827784	0.0543349693626591	1.51236779558667e-08	0.224141178876972	0.437134258778596	1.39185545793143	1.25124765669833	1.54826393112725
Ijm8jz	qwXRLW	Lumbar spine bone mineral density	4104_raw.gwas.imputed_v3.both_sexes.tsv.bgz_full_outcome_clump.csv	MR Egger	99	0.017034084498592	0.00461542944137479	0.000369388146584494	0.00798784279349738	0.0260803262036866	1.01717999180439	1.00801983072454	1.02642339385674
Ijm8jz	qwXRLW	Lumbar spine bone mineral density	4104_raw.gwas.imputed_v3.both_sexes.tsv.bgz_full_outcome_clump.csv	Weighted median	99	0.0186740657315185	0.00223243715400875	6.01768639322566e-17	0.0142984889096613	0.0230496425533756	1.01884951652187	1.01440120126216	1.02331733837191
Ijm8jz	qwXRLW	Lumbar spine bone mineral density	4104_raw.gwas.imputed_v3.both_sexes.tsv.bgz_full_outcome_clump.csv	Inverse variance weighted	99	0.0221409113948556	0.00222303030301241	2.28548660915798e-23	0.0177837720009513	0.02649805078876	1.02238784041731	1.01794284484686	1.02685224570779
Ijm8jz	qwXRLW	Lumbar spine bone mineral density	4104_raw.gwas.imputed_v3.both_sexes.tsv.bgz_full_outcome_clump.csv	Simple mode	99	0.0306775123410372	0.00509170330876963	2.96837963454174e-08	0.0206977738558487	0.0406572508262257	1.03115291617172	1.02091345826938	1.04149507278695
Ijm8jz	qwXRLW	Lumbar spine bone mineral density	4104_raw.gwas.imputed_v3.both_sexes.tsv.bgz_full_outcome_clump.csv	Weighted mode	99	0.0156086053805544	0.00274411577540463	1.33217364897279e-07	0.0102301384607613	0.0209870723003474	1.01573105592606	1.01028264522497	1.0212088496709
ivr4yv	qwXRLW	Lumbar spine bone mineral density	4120_irnt.gwas.imputed_v3.both_sexes.tsv.bgz_full_outcome_clump.csv	MR Egger	114	0.380636714292625	0.0950187295872557	0.000111522954409855	0.194400004301604	0.566873424283646	1.46321594340393	1.21458202383472	1.76274706443605
ivr4yv	qwXRLW	Lumbar spine bone mineral density	4120_irnt.gwas.imputed_v3.both_sexes.tsv.bgz_full_outcome_clump.csv	Weighted median	114	0.381606647967662	0.0442465517600829	6.43445282893721e-18	0.2948834065179	0.468329889417425	1.46463585431968	1.34296976803612	1.59732425614888
ivr4yv	qwXRLW	Lumbar spine bone mineral density	4120_irnt.gwas.imputed_v3.both_sexes.tsv.bgz_full_outcome_clump.csv	Inverse variance weighted	114	0.483648545976533	0.0450131433477185	6.28287577080229e-27	0.395422785015005	0.571874306938061	1.62198149354511	1.48501189899678	1.77158443456252
ivr4yv	qwXRLW	Lumbar spine bone mineral density	4120_irnt.gwas.imputed_v3.both_sexes.tsv.bgz_full_outcome_clump.csv	Simple mode	114	0.497585125428242	0.105537892002132	6.95922034061085e-06	0.290730857104063	0.704439393752421	1.64474461911752	1.33740458256391	2.02271242179384
ivr4yv	qwXRLW	Lumbar spine bone mineral density	4120_irnt.gwas.imputed_v3.both_sexes.tsv.bgz_full_outcome_clump.csv	Weighted mode	114	0.360246343911879	0.0514236956259066	1.88505829233212e-10	0.259455900485102	0.461036787338656	1.43368255002994	1.29622461957432	1.58571718452266
C5Q9Ae	qwXRLW	Lumbar spine bone mineral density	4120_raw.gwas.imputed_v3.both_sexes.tsv.bgz_full_outcome_clump.csv	MR Egger	98	0.0175213133083869	0.00572503871567454	0.00286550401723386	0.00630023742566482	0.028742389191109	1.01767571195591	1.00632012566642	1.02915943772774
C5Q9Ae	qwXRLW	Lumbar spine bone mineral density	4120_raw.gwas.imputed_v3.both_sexes.tsv.bgz_full_outcome_clump.csv	Weighted median	98	0.0199099505330154	0.00242181523959933	2.01669156818609e-16	0.0151631926634008	0.0246567084026301	1.0201094755761	1.01527873713829	1.02496319886823
C5Q9Ae	qwXRLW	Lumbar spine bone mineral density	4120_raw.gwas.imputed_v3.both_sexes.tsv.bgz_full_outcome_clump.csv	Inverse variance weighted	98	0.0270111044230438	0.00272544607934872	3.73980759683857e-23	0.0216692301075203	0.0323529787385673	1.02737921115353	1.02190571291879	1.03288
C5Q9Ae	qwXRLW	Lumbar spine bone mineral density	4120_raw.gwas.imputed_v3.both_sexes.tsv.bgz_full_outcome_clump.csv	Simple mode	98	0.0253668291404418	0.00553313567008546	1.35748012999528e-05	0.0145218832270743	0.0362117750538093	1.02569130498227	1.01462783803984	1.03687540758656
C5Q9Ae	qwXRLW	Lumbar spine bone mineral density	4120_raw.gwas.imputed_v3.both_sexes.tsv.bgz_full_outcome_clump.csv	Weighted mode	98	0.0192716242369591	0.00302978105998154	6.60847460975698e-09	0.0133332533593953	0.0252099951145229	1.01945852065591	1.01342253755695	1.02553045429931
CqJFfP	qwXRLW	Lumbar spine bone mineral density	4123_irnt.gwas.imputed_v3.both_sexes.tsv.bgz_full_outcome_clump.csv	MR Egger	122	0.423650117207498	0.0869396375604529	3.39818335380923e-06	0.253248427589011	0.594051806825986	1.5275270448467	1.28820326231699	1.81131265615746
CqJFfP	qwXRLW	Lumbar spine bone mineral density	4123_irnt.gwas.imputed_v3.both_sexes.tsv.bgz_full_outcome_clump.csv	Weighted median	122	0.37003846759045	0.0408005111678153	1.19611978385718e-19	0.290069465701532	0.450007469479368	1.44779030659672	1.33652	1.56832390000943
CqJFfP	qwXRLW	Lumbar spine bone mineral density	4123_irnt.gwas.imputed_v3.both_sexes.tsv.bgz_full_outcome_clump.csv	Inverse variance weighted	122	0.441177665453028	0.0430900261539364	1.33272910001893e-24	0.356721214191312	0.525634116714743	1.55453686530569	1.42863753046152	1.69153113653242
CqJFfP	qwXRLW	Lumbar spine bone mineral density	4123_irnt.gwas.imputed_v3.both_sexes.tsv.bgz_full_outcome_clump.csv	Simple mode	122	0.485537847176813	0.112849682452517	3.44484741997661e-05	0.264352469569879	0.706723224783748	1.62504880174985	1.30258723776049	2.02733723432516
CqJFfP	qwXRLW	Lumbar spine bone mineral density	4123_irnt.gwas.imputed_v3.both_sexes.tsv.bgz_full_outcome_clump.csv	Weighted mode	122	0.341304969116166	0.0553793072385829	9.69854105184449e-09	0.232761526928543	0.449848411303788	1.40678220057346	1.26208047123113	1.56807446510903
Uq2hbU	qwXRLW	Lumbar spine bone mineral density	4123_raw.gwas.imputed_v3.both_sexes.tsv.bgz_full_outcome_clump.csv	MR Egger	107	0.0210069595808941	0.00466566272870218	1.74539451341338e-05	0.0118622606326378	0.0301516585291503	1.02122915893974	1.01193289626943	1.03061082302348
Uq2hbU	qwXRLW	Lumbar spine bone mineral density	4123_raw.gwas.imputed_v3.both_sexes.tsv.bgz_full_outcome_clump.csv	Weighted median	107	0.0184328523506008	0.00208712482758052	1.03100181512315e-18	0.014342087688543	0.0225236170126586	1.01860378602328	1.01444542887995	1.02277918886826
Uq2hbU	qwXRLW	Lumbar spine bone mineral density	4123_raw.gwas.imputed_v3.both_sexes.tsv.bgz_full_outcome_clump.csv	Inverse variance weighted	107	0.022315355577238	0.00228205856936266	1.39110905076515e-22	0.0178425207812872	0.0267881903731888	1.02256620558514	1.01800264950416	1.02715021941653
Uq2hbU	qwXRLW	Lumbar spine bone mineral density	4123_raw.gwas.imputed_v3.both_sexes.tsv.bgz_full_outcome_clump.csv	Simple mode	107	0.024941804565153	0.00567334164129164	2.62493255802246e-05	0.0138220549482214	0.0360615541820846	1.02525545360132	1.01391802119019	1.0367196589576
Uq2hbU	qwXRLW	Lumbar spine bone mineral density	4123_raw.gwas.imputed_v3.both_sexes.tsv.bgz_full_outcome_clump.csv	Weighted mode	107	0.0180158341859994	0.00261121755525366	3.94753929553935e-10	0.0128978477777022	0.0231338205942966	1.01817909829938	1.01298138377486	1.02340348284638
