# Supplementary material for: Comprehensive assessment of quantitative ultrasound and bone mineral density in osteoporosis screening: An empirical study using Mendelian randomization and bibliometrics
Source: Medicine (Baltimore). 2026 May 15;105(20):e48754. doi: 10.1097/MD.0000000000048754 (PMC13183022; doi:10.1097/MD.0000000000048754)
Supplement: Supplementary file 6 [file medi-105-e48754-s006.xls]

## Sheet: OSTEOPOROSIS FRACTURE result(su
id.exposure	id.outcome	outcome	exposure	method	nsnp	b	se	pval	lo_ci	up_ci	or	or_lci95	or_uci95
ojq2eJ	ToHVKo	OSTEOPOROSIS FRACTURE	3143_irnt.gwas.imputed_v3.both_sexes.tsv.bgz_full_outcome_clump.csv	MR Egger	248	0.581815873019788	0.247941135916634	0.0197402830711193	0.0958512466231845	1.06778049941639	1.78928459616889	1.10059533454411	2.90891598901191
ojq2eJ	ToHVKo	OSTEOPOROSIS FRACTURE	3143_irnt.gwas.imputed_v3.both_sexes.tsv.bgz_full_outcome_clump.csv	Weighted median	248	0.154008133019332	0.137152684297996	0.261481875810397	-0.114811	0.422827394243404	1.16650037390995	0.89153451373032	1.52627083009785
ojq2eJ	ToHVKo	OSTEOPOROSIS FRACTURE	3143_irnt.gwas.imputed_v3.both_sexes.tsv.bgz_full_outcome_clump.csv	Inverse variance weighted	248	0.250104059888085	0.097352753269787	0.0101977835804125	0.0592926634793026	0.440915456296868	1.28415903918115	1.06108573634602	1.55412930494139
ojq2eJ	ToHVKo	OSTEOPOROSIS FRACTURE	3143_irnt.gwas.imputed_v3.both_sexes.tsv.bgz_full_outcome_clump.csv	Simple mode	248	0.35901985639442	0.422091676731211	0.395830274697164	-0.46828	1.18631954278759	1.4319252341616	0.626078303651862	3.27500548137333
ojq2eJ	ToHVKo	OSTEOPOROSIS FRACTURE	3143_irnt.gwas.imputed_v3.both_sexes.tsv.bgz_full_outcome_clump.csv	Weighted mode	248	0.451629614423525	0.323504723512718	0.16395212830856	-0.18244	1.08569887250845	1.57087001321866	0.833234933420444	2.96150881276654
bDe11N	ToHVKo	OSTEOPOROSIS FRACTURE	3143_raw.gwas.imputed_v3.both_sexes.tsv.bgz_full_outcome_clump.csv	MR Egger	242	0.122362505448558	0.0535030916196039	0.0230661083721733	0.0174964458741343	0.227228565022981	1.13016371803732	1.01765040528671	1.25511671093777
bDe11N	ToHVKo	OSTEOPOROSIS FRACTURE	3143_raw.gwas.imputed_v3.both_sexes.tsv.bgz_full_outcome_clump.csv	Weighted median	242	0.0293986867074574	0.0296149534431905	0.320857451873611	-0.0286466	0.0874439954561108	1.02983509420223	0.971759802294404	1.09138114042838
bDe11N	ToHVKo	OSTEOPOROSIS FRACTURE	3143_raw.gwas.imputed_v3.both_sexes.tsv.bgz_full_outcome_clump.csv	Inverse variance weighted	242	0.053142556882683	0.0211627220588422	0.0120341976220565	0.0116636216473522	0.0946214921180138	1.05457997203739	1.01173190690856	1.09924270434509
bDe11N	ToHVKo	OSTEOPOROSIS FRACTURE	3143_raw.gwas.imputed_v3.both_sexes.tsv.bgz_full_outcome_clump.csv	Simple mode	242	0.00471929000270865	0.0935547947132265	0.959810255218243	-0.178648	0.188086687640633	1.00473044339023	0.836400170452017	1.20693813743434
bDe11N	ToHVKo	OSTEOPOROSIS FRACTURE	3143_raw.gwas.imputed_v3.both_sexes.tsv.bgz_full_outcome_clump.csv	Weighted mode	242	0.0850538432243853	0.0655197279369493	0.195479841753432	-0.0433648	0.213472509980806	1.08877568831389	0.957561985189766	1.23796946599593
QeC847	ToHVKo	OSTEOPOROSIS FRACTURE	3144_irnt.gwas.imputed_v3.both_sexes.tsv.bgz_full_outcome_clump.csv	MR Egger	236	-0.875389	0.176930818540837	1.43569383529018e-06	-1.22217	-0.528605	0.416699785439649	0.294589133925372	0.589426734352794
QeC847	ToHVKo	OSTEOPOROSIS FRACTURE	3144_irnt.gwas.imputed_v3.both_sexes.tsv.bgz_full_outcome_clump.csv	Weighted median	236	-0.941063	0.11740321791071	1.09557312184606e-15	-1.17117	-0.710953	0.390212841935705	0.310003017624752	0.491176063956424
QeC847	ToHVKo	OSTEOPOROSIS FRACTURE	3144_irnt.gwas.imputed_v3.both_sexes.tsv.bgz_full_outcome_clump.csv	Inverse variance weighted	236	-0.825063	0.0866338939333671	1.67351139394748e-21	-0.994865	-0.65526	0.438207471577661	0.369773274249308	0.519306833454435
QeC847	ToHVKo	OSTEOPOROSIS FRACTURE	3144_irnt.gwas.imputed_v3.both_sexes.tsv.bgz_full_outcome_clump.csv	Simple mode	236	-0.618567	0.322008948779404	0.0559462733077026	-1.2497	0.0125701523341106	0.538715655938816	0.286589349198112	1.01264948877416
QeC847	ToHVKo	OSTEOPOROSIS FRACTURE	3144_irnt.gwas.imputed_v3.both_sexes.tsv.bgz_full_outcome_clump.csv	Weighted mode	236	-1.09313	0.214730643549106	7.31045419178362e-07	-1.514	-0.672256	0.335166467595218	0.220028099949808	0.510555520071673
fNeVzq	ToHVKo	OSTEOPOROSIS FRACTURE	3144_raw.gwas.imputed_v3.both_sexes.tsv.bgz_full_outcome_clump.csv	MR Egger	194	-0.0505925	0.0102132462369771	1.59260897881225e-06	-0.0706105	-0.0305745	0.950665978275979	0.931824792494829	0.969888126534731
fNeVzq	ToHVKo	OSTEOPOROSIS FRACTURE	3144_raw.gwas.imputed_v3.both_sexes.tsv.bgz_full_outcome_clump.csv	Weighted median	194	-0.0526424	0.00685189028679053	1.5552293118932e-14	-0.0660721	-0.0392127	0.948719203573731	0.936063356934666	0.961546160910555
fNeVzq	ToHVKo	OSTEOPOROSIS FRACTURE	3144_raw.gwas.imputed_v3.both_sexes.tsv.bgz_full_outcome_clump.csv	Inverse variance weighted	194	-0.0470193	0.00493143114127491	1.50436722274225e-21	-0.0566849	-0.0373537	0.954068966891855	0.944891736270801	0.963335331070372
fNeVzq	ToHVKo	OSTEOPOROSIS FRACTURE	3144_raw.gwas.imputed_v3.both_sexes.tsv.bgz_full_outcome_clump.csv	Simple mode	194	-0.0809186	0.0150481602469061	2.1703666591119e-07	-0.110413	-0.0514242	0.922268762549473	0.89546423892651	0.949875643715509
fNeVzq	ToHVKo	OSTEOPOROSIS FRACTURE	3144_raw.gwas.imputed_v3.both_sexes.tsv.bgz_full_outcome_clump.csv	Weighted mode	194	-0.0623059	0.011725732455172	2.94820535696928e-07	-0.0852883	-0.0393234	0.939595462030095	0.918247523279641	0.961439709757529
mtMxgw	ToHVKo	OSTEOPOROSIS FRACTURE	3147_irnt.gwas.imputed_v3.both_sexes.tsv.bgz_full_outcome_clump.csv	MR Egger	262	-0.967471	0.153563604567007	1.26354034692741e-09	-1.26846	-0.666487	0.380042767591491	0.281265518174943	0.513509463000598
mtMxgw	ToHVKo	OSTEOPOROSIS FRACTURE	3147_irnt.gwas.imputed_v3.both_sexes.tsv.bgz_full_outcome_clump.csv	Weighted median	262	-0.852631	0.106105469105873	9.30492533075545e-16	-1.0606	-0.644665	0.426291760051398	0.346248690362027	0.524838561837485
mtMxgw	ToHVKo	OSTEOPOROSIS FRACTURE	3147_irnt.gwas.imputed_v3.both_sexes.tsv.bgz_full_outcome_clump.csv	Inverse variance weighted	262	-0.799749	0.0768065975586285	2.17417930599879e-25	-0.95029	-0.649208	0.449441633843888	0.386628803023539	0.522459218383596
mtMxgw	ToHVKo	OSTEOPOROSIS FRACTURE	3147_irnt.gwas.imputed_v3.both_sexes.tsv.bgz_full_outcome_clump.csv	Simple mode	262	-1.13503	0.253569745582662	1.1360600535003e-05	-1.63203	-0.638032	0.321412794192116	0.195533077377544	0.528330989599859
mtMxgw	ToHVKo	OSTEOPOROSIS FRACTURE	3147_irnt.gwas.imputed_v3.both_sexes.tsv.bgz_full_outcome_clump.csv	Weighted mode	262	-0.880877	0.157749229608714	5.89023702982704e-08	-1.19007	-0.571688	0.414419350774988	0.304201373734519	0.564571409354138
1UAmbM	ToHVKo	OSTEOPOROSIS FRACTURE	3147_raw.gwas.imputed_v3.both_sexes.tsv.bgz_full_outcome_clump.csv	MR Egger	220	-0.043903	0.00803364270115743	1.26077444222866e-07	-0.059649	-0.0281571	0.957046755925171	0.942095177663145	0.972235624110579
1UAmbM	ToHVKo	OSTEOPOROSIS FRACTURE	3147_raw.gwas.imputed_v3.both_sexes.tsv.bgz_full_outcome_clump.csv	Weighted median	220	-0.0417666	0.00551863672747139	3.78206637421375e-14	-0.0525831	-0.03095	0.959093633891575	0.948775474687952	0.969524005533433
1UAmbM	ToHVKo	OSTEOPOROSIS FRACTURE	3147_raw.gwas.imputed_v3.both_sexes.tsv.bgz_full_outcome_clump.csv	Inverse variance weighted	220	-0.0375913	0.00396107955949572	2.30683279269093e-21	-0.045355	-0.0298276	0.96310650829995	0.955658173742165	0.970612894668738
1UAmbM	ToHVKo	OSTEOPOROSIS FRACTURE	3147_raw.gwas.imputed_v3.both_sexes.tsv.bgz_full_outcome_clump.csv	Simple mode	220	-0.0440513	0.0131169655671183	0.000924643909647935	-0.0697606	-0.0183421	0.956904862929933	0.93261710203483	0.981825139921954
1UAmbM	ToHVKo	OSTEOPOROSIS FRACTURE	3147_raw.gwas.imputed_v3.both_sexes.tsv.bgz_full_outcome_clump.csv	Weighted mode	220	-0.0478758	0.00903621333269783	2.84422514626678e-07	-0.0655867	-0.0301648	0.953252204801637	0.936517804579412	0.970285627796764
5kAbJ7	ToHVKo	OSTEOPOROSIS FRACTURE	3148_irnt.gwas.imputed_v3.both_sexes.tsv.bgz_full_outcome_clump.csv	MR Egger	259	-0.966895	0.151761177846126	8.61460082967917e-10	-1.26435	-0.669443	0.380261919058003	0.282423683557146	0.511993630507326
5kAbJ7	ToHVKo	OSTEOPOROSIS FRACTURE	3148_irnt.gwas.imputed_v3.both_sexes.tsv.bgz_full_outcome_clump.csv	Weighted median	259	-0.843637	0.103992773838037	4.96050142507041e-16	-1.04746	-0.639811	0.430143140465657	0.350826641071222	0.527391878577705
5kAbJ7	ToHVKo	OSTEOPOROSIS FRACTURE	3148_irnt.gwas.imputed_v3.both_sexes.tsv.bgz_full_outcome_clump.csv	Inverse variance weighted	259	-0.795609	0.0759916160176749	1.19026929060969e-25	-0.944553	-0.646665	0.451306315191732	0.388853525926454	0.523789490262875
5kAbJ7	ToHVKo	OSTEOPOROSIS FRACTURE	3148_irnt.gwas.imputed_v3.both_sexes.tsv.bgz_full_outcome_clump.csv	Simple mode	259	-0.646773	0.28121361634965	0.0222504856398123	-1.19795	-0.0955948	0.523732884026179	0.301811636624222	0.908832200369722
5kAbJ7	ToHVKo	OSTEOPOROSIS FRACTURE	3148_irnt.gwas.imputed_v3.both_sexes.tsv.bgz_full_outcome_clump.csv	Weighted mode	259	-0.874456	0.156762605124492	6.12903608670638e-08	-1.18171	-0.567201	0.417088841561286	0.306753515000792	0.567110377706629
Rbtgwb	ToHVKo	OSTEOPOROSIS FRACTURE	3148_raw.gwas.imputed_v3.both_sexes.tsv.bgz_full_outcome_clump.csv	MR Egger	215	-6.93887	1.26684785001561	1.21178140155858e-07	-9.42189	-4.45585	0.000969367390290364	8.09330198979665e-05	0.0116105038282646
Rbtgwb	ToHVKo	OSTEOPOROSIS FRACTURE	3148_raw.gwas.imputed_v3.both_sexes.tsv.bgz_full_outcome_clump.csv	Weighted median	215	-6.58231	0.893191671310446	1.71365442903541e-13	-8.33296	-4.83165	0.00138464831016615	0.000240458082912217	0.00797332707483121
Rbtgwb	ToHVKo	OSTEOPOROSIS FRACTURE	3148_raw.gwas.imputed_v3.both_sexes.tsv.bgz_full_outcome_clump.csv	Inverse variance weighted	215	-5.98723	0.620531712964635	4.98601587294236e-22	-7.20347	-4.77098	0.00251062006424299	0.00074400137410998	0.00847204498045417
Rbtgwb	ToHVKo	OSTEOPOROSIS FRACTURE	3148_raw.gwas.imputed_v3.both_sexes.tsv.bgz_full_outcome_clump.csv	Simple mode	215	-6.9166	1.99193421715728	0.000624251365415752	-10.8208	-3.01241	0.000991195776045828	1.99797848166027e-05	0.0491731555404283
Rbtgwb	ToHVKo	OSTEOPOROSIS FRACTURE	3148_raw.gwas.imputed_v3.both_sexes.tsv.bgz_full_outcome_clump.csv	Weighted mode	215	-7.29959	1.47370274630434	1.48032969316807e-06	-10.188	-4.41113	0.000675819029891034	3.76174466785026e-05	0.0121414769339958
IdpoCJ	ToHVKo	OSTEOPOROSIS FRACTURE	4101_irnt.gwas.imputed_v3.both_sexes.tsv.bgz_full_outcome_clump.csv	MR Egger	127	-0.843357	0.181554878777784	8.47803089111656e-06	-1.1992	-0.487509	0.430263686941116	0.301433878537318	0.614154059916802
IdpoCJ	ToHVKo	OSTEOPOROSIS FRACTURE	4101_irnt.gwas.imputed_v3.both_sexes.tsv.bgz_full_outcome_clump.csv	Weighted median	127	-0.913569	0.124399293684182	2.07541167449323e-13	-1.15739	-0.669747	0.401090049315594	0.314304841689267	0.511838210303583
IdpoCJ	ToHVKo	OSTEOPOROSIS FRACTURE	4101_irnt.gwas.imputed_v3.both_sexes.tsv.bgz_full_outcome_clump.csv	Inverse variance weighted	127	-0.858983	0.0851389614619743	6.16773844926792e-24	-1.02586	-0.692111	0.423592649982695	0.358489688883787	0.500518532842735
IdpoCJ	ToHVKo	OSTEOPOROSIS FRACTURE	4101_irnt.gwas.imputed_v3.both_sexes.tsv.bgz_full_outcome_clump.csv	Simple mode	127	-0.932995	0.286967263308681	0.00147429242262925	-1.49545	-0.370539	0.393373881870654	0.224147580603732	0.690362173534031
IdpoCJ	ToHVKo	OSTEOPOROSIS FRACTURE	4101_irnt.gwas.imputed_v3.both_sexes.tsv.bgz_full_outcome_clump.csv	Weighted mode	127	-1.0196	0.323087566929913	0.00200239685036933	-1.65285	-0.386347	0.360739622325621	0.191503253707381	0.679534538428658
FhVf98	ToHVKo	OSTEOPOROSIS FRACTURE	4101_raw.gwas.imputed_v3.both_sexes.tsv.bgz_full_outcome_clump.csv	MR Egger	109	-0.0529504	0.0112552622356859	7.64503299959501e-06	-0.0750107	-0.0308901	0.948427042750989	0.92773353623842	0.969582127071257
FhVf98	ToHVKo	OSTEOPOROSIS FRACTURE	4101_raw.gwas.imputed_v3.both_sexes.tsv.bgz_full_outcome_clump.csv	Weighted median	109	-0.0494948	0.00694464678219521	1.02544728039914e-12	-0.0631063	-0.0358833	0.951710080993617	0.938843636409228	0.964752854617074
FhVf98	ToHVKo	OSTEOPOROSIS FRACTURE	4101_raw.gwas.imputed_v3.both_sexes.tsv.bgz_full_outcome_clump.csv	Inverse variance weighted	109	-0.0437232	0.0052604348204945	9.4339271115067e-17	-0.0540336	-0.0334127	0.957218912087414	0.947400256573907	0.967139326066177
FhVf98	ToHVKo	OSTEOPOROSIS FRACTURE	4101_raw.gwas.imputed_v3.both_sexes.tsv.bgz_full_outcome_clump.csv	Simple mode	109	-0.0511195	0.0153939228352513	0.00122519532253619	-0.0812916	-0.0209474	0.950165119780309	0.92192483007427	0.979270462619384
FhVf98	ToHVKo	OSTEOPOROSIS FRACTURE	4101_raw.gwas.imputed_v3.both_sexes.tsv.bgz_full_outcome_clump.csv	Weighted mode	109	-0.0511195	0.0157489926221826	0.0015594806113912	-0.0819875	-0.0202515	0.950165119780309	0.921283451879652	0.979952210153302
cxZQrp	ToHVKo	OSTEOPOROSIS FRACTURE	4104_irnt.gwas.imputed_v3.both_sexes.tsv.bgz_full_outcome_clump.csv	MR Egger	133	-0.86117	0.181064911584176	5.12877104839232e-06	-1.21606	-0.506283	0.422667368380561	0.296396557751065	0.602732048068486
cxZQrp	ToHVKo	OSTEOPOROSIS FRACTURE	4104_irnt.gwas.imputed_v3.both_sexes.tsv.bgz_full_outcome_clump.csv	Weighted median	133	-0.823808	0.112566751981306	2.5096022727436e-13	-1.04444	-0.603177	0.438757857338403	0.351889374495024	0.547070958458021
cxZQrp	ToHVKo	OSTEOPOROSIS FRACTURE	4104_irnt.gwas.imputed_v3.both_sexes.tsv.bgz_full_outcome_clump.csv	Inverse variance weighted	133	-0.746948	0.0871411314878035	1.01963399666435e-17	-0.917745	-0.576152	0.473810354853191	0.399418815255104	0.562057278705621
cxZQrp	ToHVKo	OSTEOPOROSIS FRACTURE	4104_irnt.gwas.imputed_v3.both_sexes.tsv.bgz_full_outcome_clump.csv	Simple mode	133	-0.764695	0.234756917586685	0.00142947933298922	-1.22482	-0.304572	0.465475675365897	0.293810876174628	0.737439019202815
cxZQrp	ToHVKo	OSTEOPOROSIS FRACTURE	4104_irnt.gwas.imputed_v3.both_sexes.tsv.bgz_full_outcome_clump.csv	Weighted mode	133	-0.88573	0.224122124950417	0.000125646126843504	-1.32501	-0.446451	0.412412890013017	0.265800397787546	0.639895174215794
YeT1P9	ToHVKo	OSTEOPOROSIS FRACTURE	4104_raw.gwas.imputed_v3.both_sexes.tsv.bgz_full_outcome_clump.csv	MR Egger	114	-0.0388542	0.00980673912918119	0.000131114939064417	-0.0580754	-0.019633	0.961890923741289	0.943578772188592	0.980558461515437
YeT1P9	ToHVKo	OSTEOPOROSIS FRACTURE	4104_raw.gwas.imputed_v3.both_sexes.tsv.bgz_full_outcome_clump.csv	Weighted median	114	-0.0402899	0.00578648737849786	3.33662922380953e-12	-0.0516315	-0.0289484	0.960510908106906	0.949678801346384	0.971466566679583
YeT1P9	ToHVKo	OSTEOPOROSIS FRACTURE	4104_raw.gwas.imputed_v3.both_sexes.tsv.bgz_full_outcome_clump.csv	Inverse variance weighted	114	-0.0386943	0.00450819585877216	9.23527574922819e-18	-0.0475303	-0.0298582	0.962044780093948	0.953581536901924	0.970583136406932
YeT1P9	ToHVKo	OSTEOPOROSIS FRACTURE	4104_raw.gwas.imputed_v3.both_sexes.tsv.bgz_full_outcome_clump.csv	Simple mode	114	-0.0387415	0.0126212110534029	0.00268475399949551	-0.0634791	-0.0140039	0.961999363444433	0.938493767699418	0.986093682365183
YeT1P9	ToHVKo	OSTEOPOROSIS FRACTURE	4104_raw.gwas.imputed_v3.both_sexes.tsv.bgz_full_outcome_clump.csv	Weighted mode	114	-0.0424201	0.0131101913353043	0.0015923067176963	-0.0681161	-0.0167241	0.958467052488023	0.934152043864005	0.983414955562434
ILp2Rs	ToHVKo	OSTEOPOROSIS FRACTURE	4105_irnt.gwas.imputed_v3.both_sexes.tsv.bgz_full_outcome_clump.csv	MR Egger	137	-0.919171	0.178855568711305	9.46502194088879e-07	-1.26973	-0.568614	0.398849531483134	0.280908029052129	0.566309725290172
ILp2Rs	ToHVKo	OSTEOPOROSIS FRACTURE	4105_irnt.gwas.imputed_v3.both_sexes.tsv.bgz_full_outcome_clump.csv	Weighted median	137	-0.82459	0.112623801553944	2.44967185763735e-13	-1.04533	-0.603848	0.438414530479713	0.351574707709426	0.54670400435803
ILp2Rs	ToHVKo	OSTEOPOROSIS FRACTURE	4105_irnt.gwas.imputed_v3.both_sexes.tsv.bgz_full_outcome_clump.csv	Inverse variance weighted	137	-0.743088	0.0870550700507316	1.39149255631482e-17	-0.913715	-0.57246	0.475643080165221	0.401031430318636	0.564136181369387
ILp2Rs	ToHVKo	OSTEOPOROSIS FRACTURE	4105_irnt.gwas.imputed_v3.both_sexes.tsv.bgz_full_outcome_clump.csv	Simple mode	137	-0.83742	0.248029055669553	0.00095809035260409	-1.32356	-0.351283	0.432825975507235	0.266186926707617	0.703784845450223
ILp2Rs	ToHVKo	OSTEOPOROSIS FRACTURE	4105_irnt.gwas.imputed_v3.both_sexes.tsv.bgz_full_outcome_clump.csv	Weighted mode	137	-0.897485	0.225140084545566	0.000108978817151897	-1.33876	-0.456211	0.407593293549205	0.262170559389068	0.633680201672622
cogf0R	ToHVKo	OSTEOPOROSIS FRACTURE	4105_raw.gwas.imputed_v3.both_sexes.tsv.bgz_full_outcome_clump.csv	MR Egger	115	-6.21263	1.58145156209667	0.00014759276801402	-9.31227	-3.11298	0.00200396240389775	9.0308956340911e-05	0.0444680735881388
cogf0R	ToHVKo	OSTEOPOROSIS FRACTURE	4105_raw.gwas.imputed_v3.both_sexes.tsv.bgz_full_outcome_clump.csv	Weighted median	115	-6.42383	0.917455171475402	2.52700496210321e-12	-8.22205	-4.62562	0.00162242287932701	0.000268664604796655	0.00979755409669995
cogf0R	ToHVKo	OSTEOPOROSIS FRACTURE	4105_raw.gwas.imputed_v3.both_sexes.tsv.bgz_full_outcome_clump.csv	Inverse variance weighted	115	-6.12385	0.724298589849251	2.79414665587914e-17	-7.54347	-4.70422	0.00219001799927818	0.000529556469144665	0.00905697336661595
cogf0R	ToHVKo	OSTEOPOROSIS FRACTURE	4105_raw.gwas.imputed_v3.both_sexes.tsv.bgz_full_outcome_clump.csv	Simple mode	115	-7.2993	2.22177	0.00135360318757198	-11.654	-2.94464	0.000676010512335797	8.68457985179244e-06	0.0526208775309018
cogf0R	ToHVKo	OSTEOPOROSIS FRACTURE	4105_raw.gwas.imputed_v3.both_sexes.tsv.bgz_full_outcome_clump.csv	Weighted mode	115	-7.14749	1.89190395599853	0.000253072121400976	-10.8556	-3.43935	0.000786839841991726	1.92959063943256e-05	0.0320854032090262
XEVkFE	ToHVKo	OSTEOPOROSIS FRACTURE	4106_irnt.gwas.imputed_v3.both_sexes.tsv.bgz_full_outcome_clump.csv	MR Egger	133	-0.861151	0.181065387477374	5.13130160673087e-06	-1.21604	-0.506263	0.422675358038428	0.296401884049605	0.602744003688636
XEVkFE	ToHVKo	OSTEOPOROSIS FRACTURE	4106_irnt.gwas.imputed_v3.both_sexes.tsv.bgz_full_outcome_clump.csv	Weighted median	133	-0.823826	0.11023781276768	7.82857045799404e-14	-1.03989	-0.60776	0.438749827819036	0.353492853710392	0.544569457036167
XEVkFE	ToHVKo	OSTEOPOROSIS FRACTURE	4106_irnt.gwas.imputed_v3.both_sexes.tsv.bgz_full_outcome_clump.csv	Inverse variance weighted	133	-0.746945	0.0871414959847675	1.02028648120023e-17	-0.917742	-0.576148	0.473811915589826	0.39941984559392	0.562059531671697
XEVkFE	ToHVKo	OSTEOPOROSIS FRACTURE	4106_irnt.gwas.imputed_v3.both_sexes.tsv.bgz_full_outcome_clump.csv	Simple mode	133	-0.765128	0.246762555324472	0.00236107043149284	-1.24878	-0.281473	0.465274324079497	0.286853768204472	0.754670918226611
XEVkFE	ToHVKo	OSTEOPOROSIS FRACTURE	4106_irnt.gwas.imputed_v3.both_sexes.tsv.bgz_full_outcome_clump.csv	Weighted mode	133	-0.886175	0.238441491331133	0.000297283674321083	-1.35352	-0.41883	0.412229426311559	0.258329197616603	0.657816079192728
nOaCwJ	ToHVKo	OSTEOPOROSIS FRACTURE	4106_raw.gwas.imputed_v3.both_sexes.tsv.bgz_full_outcome_clump.csv	MR Egger	114	-0.688224	0.173709307301937	0.000131146086333918	-1.02869	-0.347753	0.502467857461523	0.357473570355221	0.706273047070557
nOaCwJ	ToHVKo	OSTEOPOROSIS FRACTURE	4106_raw.gwas.imputed_v3.both_sexes.tsv.bgz_full_outcome_clump.csv	Weighted median	114	-0.713655	0.103103842720705	4.46214200081675e-12	-0.915739	-0.511572	0.489850409833321	0.400220852787664	0.599552527916827
nOaCwJ	ToHVKo	OSTEOPOROSIS FRACTURE	4106_raw.gwas.imputed_v3.both_sexes.tsv.bgz_full_outcome_clump.csv	Inverse variance weighted	114	-0.685395	0.0798544537313272	9.23877421812236e-18	-0.84191	-0.52888	0.503891147817941	0.430886855276344	0.589264410691857
nOaCwJ	ToHVKo	OSTEOPOROSIS FRACTURE	4106_raw.gwas.imputed_v3.both_sexes.tsv.bgz_full_outcome_clump.csv	Simple mode	114	-0.686398	0.245300154753436	0.00604342033243889	-1.16719	-0.20561	0.503385974953086	0.311241431584717	0.814150733368854
nOaCwJ	ToHVKo	OSTEOPOROSIS FRACTURE	4106_raw.gwas.imputed_v3.both_sexes.tsv.bgz_full_outcome_clump.csv	Weighted mode	114	-0.751559	0.211849024152614	0.000567235225578253	-1.16678	-0.336335	0.47163070403278	0.311366970275983	0.714383805030115
s799xa	ToHVKo	OSTEOPOROSIS FRACTURE	4120_irnt.gwas.imputed_v3.both_sexes.tsv.bgz_full_outcome_clump.csv	MR Egger	131	-1.02842	0.204384235582602	1.59502523839258e-06	-1.42901	-0.627826	0.357571736461226	0.239545385919347	0.533750822313667
s799xa	ToHVKo	OSTEOPOROSIS FRACTURE	4120_irnt.gwas.imputed_v3.both_sexes.tsv.bgz_full_outcome_clump.csv	Weighted median	131	-0.920369	0.118003056331545	6.21345970942447e-15	-1.15166	-0.689083	0.398371921651002	0.316113098131454	0.502036103211127
s799xa	ToHVKo	OSTEOPOROSIS FRACTURE	4120_irnt.gwas.imputed_v3.both_sexes.tsv.bgz_full_outcome_clump.csv	Inverse variance weighted	131	-0.774163	0.0970113431921831	1.46177083842864e-15	-0.964306	-0.584021	0.461089409653798	0.381247869123952	0.557651493720914
s799xa	ToHVKo	OSTEOPOROSIS FRACTURE	4120_irnt.gwas.imputed_v3.both_sexes.tsv.bgz_full_outcome_clump.csv	Simple mode	131	-1.16264	0.279109972165282	5.62314630126156e-05	-1.7097	-0.615587	0.312659019640545	0.180920490754453	0.540323885674515
s799xa	ToHVKo	OSTEOPOROSIS FRACTURE	4120_irnt.gwas.imputed_v3.both_sexes.tsv.bgz_full_outcome_clump.csv	Weighted mode	131	-1.0819	0.261405671692703	6.2344173737853e-05	-1.59425	-0.569545	0.338950985840665	0.203059775414853	0.565783009301777
BaWt3M	ToHVKo	OSTEOPOROSIS FRACTURE	4120_raw.gwas.imputed_v3.both_sexes.tsv.bgz_full_outcome_clump.csv	MR Egger	117	-0.0551408	0.0113220002140468	3.58905614035383e-06	-0.077332	-0.0329497	0.946351858179173	0.925582549555701	0.967587212949372
BaWt3M	ToHVKo	OSTEOPOROSIS FRACTURE	4120_raw.gwas.imputed_v3.both_sexes.tsv.bgz_full_outcome_clump.csv	Weighted median	117	-0.0494478	0.00660233169543612	6.91646899151751e-14	-0.0623884	-0.0365072	0.951754829157334	0.939517926065769	0.964151113771186
BaWt3M	ToHVKo	OSTEOPOROSIS FRACTURE	4120_raw.gwas.imputed_v3.both_sexes.tsv.bgz_full_outcome_clump.csv	Inverse variance weighted	117	-0.0442548	0.00524266440067063	3.13875401906868e-17	-0.0545304	-0.0339792	0.956710147522587	0.946929691660749	0.966591621778618
BaWt3M	ToHVKo	OSTEOPOROSIS FRACTURE	4120_raw.gwas.imputed_v3.both_sexes.tsv.bgz_full_outcome_clump.csv	Simple mode	117	-0.0561719	0.015648765293368	0.000486667315866987	-0.0868435	-0.0255003	0.945376592576561	0.916820566655653	0.974822047297446
BaWt3M	ToHVKo	OSTEOPOROSIS FRACTURE	4120_raw.gwas.imputed_v3.both_sexes.tsv.bgz_full_outcome_clump.csv	Weighted mode	117	-0.0561719	0.0152795783829286	0.000359938421783015	-0.0861199	-0.0262239	0.945376592576561	0.917484223918763	0.97411691502916
tegA7n	ToHVKo	OSTEOPOROSIS FRACTURE	4123_irnt.gwas.imputed_v3.both_sexes.tsv.bgz_full_outcome_clump.csv	MR Egger	146	-0.896185	0.179782283072291	1.75620622529344e-06	-1.24856	-0.543812	0.408123556196164	0.286918065102244	0.580531020459961
tegA7n	ToHVKo	OSTEOPOROSIS FRACTURE	4123_irnt.gwas.imputed_v3.both_sexes.tsv.bgz_full_outcome_clump.csv	Weighted median	146	-0.810909	0.113698127318068	9.88315157047752e-13	-1.03376	-0.588061	0.444453792452647	0.355668019406866	0.55540324922935
tegA7n	ToHVKo	OSTEOPOROSIS FRACTURE	4123_irnt.gwas.imputed_v3.both_sexes.tsv.bgz_full_outcome_clump.csv	Inverse variance weighted	146	-0.679427	0.0885433048133379	1.67516429473673e-14	-0.852972	-0.505882	0.506907458852851	0.426146669911231	0.602973553434503
tegA7n	ToHVKo	OSTEOPOROSIS FRACTURE	4123_irnt.gwas.imputed_v3.both_sexes.tsv.bgz_full_outcome_clump.csv	Simple mode	146	-0.957571	0.261655357684309	0.000352888831154914	-1.47042	-0.444726	0.383824098895875	0.229829992091293	0.640999625648124
tegA7n	ToHVKo	OSTEOPOROSIS FRACTURE	4123_irnt.gwas.imputed_v3.both_sexes.tsv.bgz_full_outcome_clump.csv	Weighted mode	146	-0.846154	0.180438581762961	6.26646321296354e-06	-1.19981	-0.492495	0.429061843321601	0.301250289322129	0.611100045111249
vpO2X2	ToHVKo	OSTEOPOROSIS FRACTURE	4123_raw.gwas.imputed_v3.both_sexes.tsv.bgz_full_outcome_clump.csv	MR Egger	126	-0.0412193	0.00880013331302768	7.27096765744421e-06	-0.0584676	-0.0239711	0.959618626420129	0.943208800916873	0.976313947958607
vpO2X2	ToHVKo	OSTEOPOROSIS FRACTURE	4123_raw.gwas.imputed_v3.both_sexes.tsv.bgz_full_outcome_clump.csv	Weighted median	126	-0.0389627	0.00570350406054358	8.41152866195783e-12	-0.0501415	-0.0277838	0.961786611291214	0.951094798285589	0.972598617221408
vpO2X2	ToHVKo	OSTEOPOROSIS FRACTURE	4123_raw.gwas.imputed_v3.both_sexes.tsv.bgz_full_outcome_clump.csv	Inverse variance weighted	126	-0.0341975	0.00425826446672066	9.67938525932219e-16	-0.0425437	-0.0258513	0.966380611645436	0.958348572495687	0.974479968319053
vpO2X2	ToHVKo	OSTEOPOROSIS FRACTURE	4123_raw.gwas.imputed_v3.both_sexes.tsv.bgz_full_outcome_clump.csv	Simple mode	126	-0.0515844	0.012504677729774	6.70821003953294e-05	-0.0760936	-0.0270752	0.94972348829393	0.92672948836916	0.973288015043601
vpO2X2	ToHVKo	OSTEOPOROSIS FRACTURE	4123_raw.gwas.imputed_v3.both_sexes.tsv.bgz_full_outcome_clump.csv	Weighted mode	126	-0.0432362	0.0105214048279231	7.12666420850945e-05	-0.0638581	-0.0226142	0.957685163781354	0.93813806727881	0.97763954466453
9gcsQq	ToHVKo	OSTEOPOROSIS FRACTURE	4124_irnt.gwas.imputed_v3.both_sexes.tsv.bgz_full_outcome_clump.csv	MR Egger	145	-0.805441	0.176211830614384	1.0417106623682e-05	-1.15082	-0.460066	0.44689065801835	0.316378336156254	0.63124189427888
9gcsQq	ToHVKo	OSTEOPOROSIS FRACTURE	4124_irnt.gwas.imputed_v3.both_sexes.tsv.bgz_full_outcome_clump.csv	Weighted median	145	-0.812338	0.112394336625562	4.91703422322932e-13	-1.03263	-0.592045	0.443819103550114	0.356068865724099	0.553194664395775
9gcsQq	ToHVKo	OSTEOPOROSIS FRACTURE	4124_irnt.gwas.imputed_v3.both_sexes.tsv.bgz_full_outcome_clump.csv	Inverse variance weighted	145	-0.697706	0.086243895610764	5.97047464392955e-16	-0.866744	-0.528668	0.497725741855273	0.420317833181466	0.589389491828741
9gcsQq	ToHVKo	OSTEOPOROSIS FRACTURE	4124_irnt.gwas.imputed_v3.both_sexes.tsv.bgz_full_outcome_clump.csv	Simple mode	145	-1.07164	0.272138108248928	0.000127623048101392	-1.60503	-0.538247	0.342447369406668	0.200883931844899	0.5837709354678
9gcsQq	ToHVKo	OSTEOPOROSIS FRACTURE	4124_irnt.gwas.imputed_v3.both_sexes.tsv.bgz_full_outcome_clump.csv	Weighted mode	145	-0.896548	0.193223174706368	7.76267340179395e-06	-1.27527	-0.517831	0.407975459216152	0.279356739479795	0.595811562064243
MPgmxa	ToHVKo	OSTEOPOROSIS FRACTURE	4124_raw.gwas.imputed_v3.both_sexes.tsv.bgz_full_outcome_clump.csv	MR Egger	127	-5.97964	1.39432123208992	3.56373367309385e-05	-8.71251	-3.24677	0.00252974710058791	0.000164515534695745	0.0388997938995146
MPgmxa	ToHVKo	OSTEOPOROSIS FRACTURE	4124_raw.gwas.imputed_v3.both_sexes.tsv.bgz_full_outcome_clump.csv	Weighted median	127	-6.18676	0.906842278205503	8.95853668882705e-12	-7.96417	-4.40935	0.00205647261853403	0.000347698806935413	0.0121630547658617
MPgmxa	ToHVKo	OSTEOPOROSIS FRACTURE	4124_raw.gwas.imputed_v3.both_sexes.tsv.bgz_full_outcome_clump.csv	Inverse variance weighted	127	-5.41902	0.674976359080485	9.8704085337177e-16	-6.74197	-4.09607	0.00443148540334546	0.00118031478464804	0.016637987709287
MPgmxa	ToHVKo	OSTEOPOROSIS FRACTURE	4124_raw.gwas.imputed_v3.both_sexes.tsv.bgz_full_outcome_clump.csv	Simple mode	127	-8.46133	2.10846879183228	0.000102190065069671	-12.5939	-4.32873	0.00021149149707068	3.39256394917516e-06	0.0131843213579135
MPgmxa	ToHVKo	OSTEOPOROSIS FRACTURE	4124_raw.gwas.imputed_v3.both_sexes.tsv.bgz_full_outcome_clump.csv	Weighted mode	127	-7.03545	1.68546921676126	5.53399718353544e-05	-10.339	-3.73193	0.000880124173856052	3.23477135301819e-05	0.0239466248729773
tdRXjk	ToHVKo	OSTEOPOROSIS FRACTURE	4125_irnt.gwas.imputed_v3.both_sexes.tsv.bgz_full_outcome_clump.csv	MR Egger	146	-0.896217	0.17978151370614	1.75469421329444e-06	-1.24859	-0.543845	0.408110787456301	0.286909521099781	0.58051198231333
tdRXjk	ToHVKo	OSTEOPOROSIS FRACTURE	4125_irnt.gwas.imputed_v3.both_sexes.tsv.bgz_full_outcome_clump.csv	Weighted median	146	-0.81092	0.112131319467901	4.76353157052069e-13	-1.0307	-0.591143	0.444448877107594	0.356757989039832	0.553694130000677
tdRXjk	ToHVKo	OSTEOPOROSIS FRACTURE	4125_irnt.gwas.imputed_v3.both_sexes.tsv.bgz_full_outcome_clump.csv	Inverse variance weighted	146	-0.679435	0.0885430343923141	1.6736703247803e-14	-0.852979	-0.505891	0.506903376379779	0.426143463726843	0.602968377686828
tdRXjk	ToHVKo	OSTEOPOROSIS FRACTURE	4125_irnt.gwas.imputed_v3.both_sexes.tsv.bgz_full_outcome_clump.csv	Simple mode	146	-0.957353	0.265935360102763	0.000436192863139887	-1.47859	-0.43612	0.383907581321534	0.227959628245671	0.646540056809155
tdRXjk	ToHVKo	OSTEOPOROSIS FRACTURE	4125_irnt.gwas.imputed_v3.both_sexes.tsv.bgz_full_outcome_clump.csv	Weighted mode	146	-0.845935	0.181494649345023	7.06973890367376e-06	-1.20166	-0.490205	0.429156018168983	0.300693363268751	0.612500674868725
chXyKX	ToHVKo	OSTEOPOROSIS FRACTURE	4125_raw.gwas.imputed_v3.both_sexes.tsv.bgz_full_outcome_clump.csv	MR Egger	126	-0.730118	0.15587774550458	7.27178940242149e-06	-1.03564	-0.424598	0.481851893604155	0.354999510628398	0.654032584323616
chXyKX	ToHVKo	OSTEOPOROSIS FRACTURE	4125_raw.gwas.imputed_v3.both_sexes.tsv.bgz_full_outcome_clump.csv	Weighted median	126	-0.690148	0.0998426264993867	4.76649162971084e-12	-0.88584	-0.494457	0.501501645336548	0.41236766421902	0.60990209004769
chXyKX	ToHVKo	OSTEOPOROSIS FRACTURE	4125_raw.gwas.imputed_v3.both_sexes.tsv.bgz_full_outcome_clump.csv	Inverse variance weighted	126	-0.605742	0.0754270300395749	9.68078838942472e-16	-0.753579	-0.457905	0.545669184114631	0.470678807178936	0.632607319367007
chXyKX	ToHVKo	OSTEOPOROSIS FRACTURE	4125_raw.gwas.imputed_v3.both_sexes.tsv.bgz_full_outcome_clump.csv	Simple mode	126	-0.913874	0.239148851153506	0.00020812049536644	-1.38261	-0.445142	0.400967882176471	0.250923868786253	0.640733156693193
chXyKX	ToHVKo	OSTEOPOROSIS FRACTURE	4125_raw.gwas.imputed_v3.both_sexes.tsv.bgz_full_outcome_clump.csv	Weighted mode	126	-0.766006	0.191967702729853	0.000111710910321011	-1.14226	-0.389749	0.464866226210215	0.319096313776108	0.677226902791964
diW9XC	ToHVKo	OSTEOPOROSIS FRACTURE	78_irnt.gwas.imputed_v3.both_sexes.tsv.bgz_full_outcome_clump.csv	MR Egger	261	-0.960273	0.153866958130458	1.76665797540633e-09	-1.26185	-0.658694	0.382788398217207	0.283129138541693	0.517526943939464
diW9XC	ToHVKo	OSTEOPOROSIS FRACTURE	78_irnt.gwas.imputed_v3.both_sexes.tsv.bgz_full_outcome_clump.csv	Weighted median	261	-0.853517	0.10797113580944	2.67826709798329e-15	-1.06514	-0.641894	0.425914270768146	0.344679382034485	0.526294798874313
diW9XC	ToHVKo	OSTEOPOROSIS FRACTURE	78_irnt.gwas.imputed_v3.both_sexes.tsv.bgz_full_outcome_clump.csv	Inverse variance weighted	261	-0.802344	0.0768646545342503	1.65589370841092e-25	-0.952998	-0.651689	0.448277193493526	0.385583223267662	0.521164900545832
diW9XC	ToHVKo	OSTEOPOROSIS FRACTURE	78_irnt.gwas.imputed_v3.both_sexes.tsv.bgz_full_outcome_clump.csv	Simple mode	261	-1.13524	0.271393739706919	3.93685954249706e-05	-1.66717	-0.603311	0.32134408275709	0.188779700259905	0.5469974757923
diW9XC	ToHVKo	OSTEOPOROSIS FRACTURE	78_irnt.gwas.imputed_v3.both_sexes.tsv.bgz_full_outcome_clump.csv	Weighted mode	261	-0.881008	0.163359487411471	1.55655955424391e-07	-1.20119	-0.560823	0.414364999130023	0.300835207216152	0.570738890879408
jMOHGX	ToHVKo	OSTEOPOROSIS FRACTURE	78_raw.gwas.imputed_v3.both_sexes.tsv.bgz_full_outcome_clump.csv	MR Egger	220	-0.777665	0.142300533034455	1.2604532002693e-07	-1.05657	-0.498756	0.459477590286839	0.347644750363163	0.607285614856133
jMOHGX	ToHVKo	OSTEOPOROSIS FRACTURE	78_raw.gwas.imputed_v3.both_sexes.tsv.bgz_full_outcome_clump.csv	Weighted median	220	-0.739812	0.0977628374442448	3.80710778845965e-14	-0.931428	-0.548197	0.477203426699536	0.393990859445883	0.577990846726887
jMOHGX	ToHVKo	OSTEOPOROSIS FRACTURE	78_raw.gwas.imputed_v3.both_sexes.tsv.bgz_full_outcome_clump.csv	Inverse variance weighted	220	-0.66586	0.0701629504078752	2.30612885503001e-21	-0.803379	-0.52834	0.513831570486844	0.447813183835023	0.589582648210385
jMOHGX	ToHVKo	OSTEOPOROSIS FRACTURE	78_raw.gwas.imputed_v3.both_sexes.tsv.bgz_full_outcome_clump.csv	Simple mode	220	-0.780217	0.255494035119173	0.00253992222004763	-1.28099	-0.279449	0.458306347104488	0.277763361013219	0.756200195123156
jMOHGX	ToHVKo	OSTEOPOROSIS FRACTURE	78_raw.gwas.imputed_v3.both_sexes.tsv.bgz_full_outcome_clump.csv	Weighted mode	220	-0.847961	0.172957059102164	1.83997986774582e-06	-1.18696	-0.508965	0.428287306652497	0.305148459841876	0.601117295937528
