# Supplementary material for: Comprehensive assessment of quantitative ultrasound and bone mineral density in osteoporosis screening: An empirical study using Mendelian randomization and bibliometrics
Source: Medicine (Baltimore). 2026 May 15;105(20):e48754. doi: 10.1097/MD.0000000000048754 (PMC13183022; doi:10.1097/MD.0000000000048754)
Supplement: Supplementary file 7 [file medi-105-e48754-s007.xls]

## Sheet: OSTEOPOROSIS result(supplement 
id.exposure	id.outcome	outcome	exposure	method	nsnp	b	se	pval	lo_ci	up_ci	or	or_lci95	or_uci95
4KJYub	6EXZ1I	OSTEOPOROSIS	3143_irnt.gwas.imputed_v3.both_sexes.tsv.bgz_full_outcome_clump.csv	MR Egger	248	0.495950789562826	0.133511379154251	0.000251822101628671	0.234268486420494	0.757633092705158	1.64205874940149	1.26398380914322	2.13322110376847
4KJYub	6EXZ1I	OSTEOPOROSIS	3143_irnt.gwas.imputed_v3.both_sexes.tsv.bgz_full_outcome_clump.csv	Weighted median	248	0.221360116211944	0.0701980333732234	0.00161399115667086	0.0837719708004257	0.358948261623462	1.24777269284141	1.08738091093748	1.43182271947224
4KJYub	6EXZ1I	OSTEOPOROSIS	3143_irnt.gwas.imputed_v3.both_sexes.tsv.bgz_full_outcome_clump.csv	Inverse variance weighted	248	0.192402107316837	0.0533589368633371	0.00031118257816566	0.0878185910646965	0.296985623568978	1.21215783651618	1.09179004359276	1.34579595156635
4KJYub	6EXZ1I	OSTEOPOROSIS	3143_irnt.gwas.imputed_v3.both_sexes.tsv.bgz_full_outcome_clump.csv	Simple mode	248	0.319229693214744	0.197610623859146	0.107490283102238	-0.0680871	0.706546515978671	1.37606736194494	0.934179075429476	2.02697901763595
4KJYub	6EXZ1I	OSTEOPOROSIS	3143_irnt.gwas.imputed_v3.both_sexes.tsv.bgz_full_outcome_clump.csv	Weighted mode	248	0.271365722225225	0.150000673635099	0.0716517599846528	-0.0226356	0.565367042550018	1.31175472052522	0.977618664972196	1.76009369345372
o9PQN9	6EXZ1I	OSTEOPOROSIS	3143_raw.gwas.imputed_v3.both_sexes.tsv.bgz_full_outcome_clump.csv	MR Egger	242	0.114600992352167	0.0291448799223726	0.000110230386025973	0.0574770277043169	0.171724957000017	1.12142589078368	1.05916093901699	1.18735121565864
o9PQN9	6EXZ1I	OSTEOPOROSIS	3143_raw.gwas.imputed_v3.both_sexes.tsv.bgz_full_outcome_clump.csv	Weighted median	242	0.0468291561008221	0.0148383738626574	0.00159976647203558	0.0177459433300136	0.0759123688716307	1.04794295912404	1.01790433815028	1.07886802759211
o9PQN9	6EXZ1I	OSTEOPOROSIS	3143_raw.gwas.imputed_v3.both_sexes.tsv.bgz_full_outcome_clump.csv	Inverse variance weighted	242	0.0407374923498108	0.0117779599447988	0.000542607398417853	0.0176526908580051	0.0638222938416166	1.04157864729142	1.01780942048021	1.06590296440916
o9PQN9	6EXZ1I	OSTEOPOROSIS	3143_raw.gwas.imputed_v3.both_sexes.tsv.bgz_full_outcome_clump.csv	Simple mode	242	0.069080972785699	0.0438096223462928	0.116142961244248	-0.0167859	0.154947832584433	1.07152296983548	0.983354211003253	1.16759704899586
o9PQN9	6EXZ1I	OSTEOPOROSIS	3143_raw.gwas.imputed_v3.both_sexes.tsv.bgz_full_outcome_clump.csv	Weighted mode	242	0.0621219725928656	0.0336292538248291	0.0659351358885697	-0.00379137	0.128035310089531	1.0640921268887	0.996215813245591	1.13659313519388
wc5g4h	6EXZ1I	OSTEOPOROSIS	3144_irnt.gwas.imputed_v3.both_sexes.tsv.bgz_full_outcome_clump.csv	MR Egger	236	-0.850887	0.101697492926333	5.38465945009424e-15	-1.05021	-0.65156	0.427035910182785	0.349862780657575	0.521231976270498
wc5g4h	6EXZ1I	OSTEOPOROSIS	3144_irnt.gwas.imputed_v3.both_sexes.tsv.bgz_full_outcome_clump.csv	Weighted median	236	-0.768521	0.0616248331711686	1.07520336480216e-35	-0.889306	-0.647736	0.463698397859159	0.410941004673268	0.523228886219583
wc5g4h	6EXZ1I	OSTEOPOROSIS	3144_irnt.gwas.imputed_v3.both_sexes.tsv.bgz_full_outcome_clump.csv	Inverse variance weighted	236	-0.766415	0.0498287809134411	2.19659044668178e-53	-0.864079	-0.66875	0.464676137937005	0.421439517971575	0.512348519681569
wc5g4h	6EXZ1I	OSTEOPOROSIS	3144_irnt.gwas.imputed_v3.both_sexes.tsv.bgz_full_outcome_clump.csv	Simple mode	236	-0.663309	0.185314041369684	0.000418329776478597	-1.02652	-0.300093	0.515144029903892	0.358249979754177	0.740749159923792
wc5g4h	6EXZ1I	OSTEOPOROSIS	3144_irnt.gwas.imputed_v3.both_sexes.tsv.bgz_full_outcome_clump.csv	Weighted mode	236	-0.756837	0.103078000523086	3.41690180400526e-12	-0.95887	-0.554804	0.469147990472014	0.38332583911516	0.57418471312028
3Kk0hr	6EXZ1I	OSTEOPOROSIS	3144_raw.gwas.imputed_v3.both_sexes.tsv.bgz_full_outcome_clump.csv	MR Egger	194	-0.0485317	0.00602633605988907	8.29928559336847e-14	-0.0603433	-0.0367201	0.9526271234036	0.941441246783705	0.963945906709051
3Kk0hr	6EXZ1I	OSTEOPOROSIS	3144_raw.gwas.imputed_v3.both_sexes.tsv.bgz_full_outcome_clump.csv	Weighted median	194	-0.0442593	0.00338567876195957	4.72747242291769e-39	-0.0508953	-0.0376234	0.95670580877777	0.950378193669494	0.963075553128094
3Kk0hr	6EXZ1I	OSTEOPOROSIS	3144_raw.gwas.imputed_v3.both_sexes.tsv.bgz_full_outcome_clump.csv	Inverse variance weighted	194	-0.043473	0.00291192793207334	2.1254334295229e-50	-0.0491804	-0.0377656	0.957458412480293	0.952009399268412	0.962939
3Kk0hr	6EXZ1I	OSTEOPOROSIS	3144_raw.gwas.imputed_v3.both_sexes.tsv.bgz_full_outcome_clump.csv	Simple mode	194	-0.0401331	0.00986683611864208	6.92010941901525e-05	-0.0594721	-0.0207941	0.96066152619477	0.942261783847439	0.979420564147899
3Kk0hr	6EXZ1I	OSTEOPOROSIS	3144_raw.gwas.imputed_v3.both_sexes.tsv.bgz_full_outcome_clump.csv	Weighted mode	194	-0.0451784	0.0056231836981387	9.13643718023417e-14	-0.0561998	-0.034157	0.955826949087616	0.945350200154328	0.966419805541898
ABY3tp	6EXZ1I	OSTEOPOROSIS	3147_irnt.gwas.imputed_v3.both_sexes.tsv.bgz_full_outcome_clump.csv	MR Egger	262	-0.827026	0.0894486230467921	8.77231642435666e-18	-1.00235	-0.651706	0.437348139580414	0.367017758379524	0.521155695677969
ABY3tp	6EXZ1I	OSTEOPOROSIS	3147_irnt.gwas.imputed_v3.both_sexes.tsv.bgz_full_outcome_clump.csv	Weighted median	262	-0.688242	0.0547518192637501	3.07896689623292e-36	-0.795556	-0.580928	0.502458624223972	0.45133042952235	0.559378788893613
ABY3tp	6EXZ1I	OSTEOPOROSIS	3147_irnt.gwas.imputed_v3.both_sexes.tsv.bgz_full_outcome_clump.csv	Inverse variance weighted	262	-0.700365	0.04477347238005	3.74349666650962e-55	-0.788121	-0.612609	0.496404301409902	0.454698568518604	0.541935355682059
ABY3tp	6EXZ1I	OSTEOPOROSIS	3147_irnt.gwas.imputed_v3.both_sexes.tsv.bgz_full_outcome_clump.csv	Simple mode	262	-0.585087	0.151698281245273	0.000144714921209236	-0.882416	-0.287759	0.557057202873405	0.413782015094795	0.749942520343836
ABY3tp	6EXZ1I	OSTEOPOROSIS	3147_irnt.gwas.imputed_v3.both_sexes.tsv.bgz_full_outcome_clump.csv	Weighted mode	262	-0.623107	0.0955558808387766	3.59925975824157e-10	-0.810397	-0.435818	0.536275614708203	0.444681683849668	0.646735733392351
1THqCs	6EXZ1I	OSTEOPOROSIS	3147_raw.gwas.imputed_v3.both_sexes.tsv.bgz_full_outcome_clump.csv	MR Egger	220	-0.0421544	0.00461814852842213	4.83071220835477e-17	-0.051206	-0.0331028	0.958721730886472	0.950082949214386	0.967439062067145
1THqCs	6EXZ1I	OSTEOPOROSIS	3147_raw.gwas.imputed_v3.both_sexes.tsv.bgz_full_outcome_clump.csv	Weighted median	220	-0.0341803	0.00268827602620087	4.90696818733765e-37	-0.0394493	-0.0289113	0.966397229417368	0.961318653421595	0.971502635157943
1THqCs	6EXZ1I	OSTEOPOROSIS	3147_raw.gwas.imputed_v3.both_sexes.tsv.bgz_full_outcome_clump.csv	Inverse variance weighted	220	-0.0351663	0.00228505085023136	1.91869139035098e-53	-0.039645	-0.0306876	0.965444862679461	0.961130593464614	0.969778497544495
1THqCs	6EXZ1I	OSTEOPOROSIS	3147_raw.gwas.imputed_v3.both_sexes.tsv.bgz_full_outcome_clump.csv	Simple mode	220	-0.0261503	0.00708285086284644	0.000280858756231254	-0.0400327	-0.0122679	0.974188620965448	0.960757997104454	0.987806994142961
1THqCs	6EXZ1I	OSTEOPOROSIS	3147_raw.gwas.imputed_v3.both_sexes.tsv.bgz_full_outcome_clump.csv	Weighted mode	220	-0.031059	0.00441349698468576	2.48383587385002e-11	-0.0397095	-0.0224085	0.969418376855501	0.961068634292663	0.977840661792919
Cft5d1	6EXZ1I	OSTEOPOROSIS	3148_irnt.gwas.imputed_v3.both_sexes.tsv.bgz_full_outcome_clump.csv	MR Egger	259	-0.829039	0.0894387538543769	7.8746168551613e-18	-1.00434	-0.653739	0.436468723346185	0.366286847172284	0.520097699194326
Cft5d1	6EXZ1I	OSTEOPOROSIS	3148_irnt.gwas.imputed_v3.both_sexes.tsv.bgz_full_outcome_clump.csv	Weighted median	259	-0.687382	0.0558865568317727	9.10334646478352e-35	-0.796919	-0.577844	0.502891009151135	0.450715271744148	0.561106718453079
Cft5d1	6EXZ1I	OSTEOPOROSIS	3148_irnt.gwas.imputed_v3.both_sexes.tsv.bgz_full_outcome_clump.csv	Inverse variance weighted	259	-0.699621	0.0448228907824496	6.36507675020255e-55	-0.787474	-0.611768	0.496773502464553	0.454992678148076	0.542390953971756
Cft5d1	6EXZ1I	OSTEOPOROSIS	3148_irnt.gwas.imputed_v3.both_sexes.tsv.bgz_full_outcome_clump.csv	Simple mode	259	-0.62757	0.152356257533231	5.12661442118708e-05	-0.926188	-0.328952	0.533887672165326	0.396060588303592	0.719677884919017
Cft5d1	6EXZ1I	OSTEOPOROSIS	3148_irnt.gwas.imputed_v3.both_sexes.tsv.bgz_full_outcome_clump.csv	Weighted mode	259	-0.640209	0.0945615158006057	8.62604434745272e-11	-0.825549	-0.454868	0.527182376787318	0.437994338158984	0.634531623315745
OIARnZ	6EXZ1I	OSTEOPOROSIS	3148_raw.gwas.imputed_v3.both_sexes.tsv.bgz_full_outcome_clump.csv	MR Egger	215	-6.69993	0.735050152809749	5.9597996609441e-17	-8.14063	-5.25923	0.0012310020921925	0.000291454972695893	0.00519931479283237
OIARnZ	6EXZ1I	OSTEOPOROSIS	3148_raw.gwas.imputed_v3.both_sexes.tsv.bgz_full_outcome_clump.csv	Weighted median	215	-5.33318	0.42494518863365	3.96128725813993e-36	-6.16607	-4.50029	0.00482869397271685	0.00209946691468651	0.011105812298849
OIARnZ	6EXZ1I	OSTEOPOROSIS	3148_raw.gwas.imputed_v3.both_sexes.tsv.bgz_full_outcome_clump.csv	Inverse variance weighted	215	-5.47798	0.361918656745062	9.38296486902931e-52	-6.18734	-4.76862	0.00417776338471966	0.00205528692420585	0.00849210234013836
OIARnZ	6EXZ1I	OSTEOPOROSIS	3148_raw.gwas.imputed_v3.both_sexes.tsv.bgz_full_outcome_clump.csv	Simple mode	215	-4.21162	1.1221531217521	0.000224942005170342	-6.41104	-2.0122	0.0148222903849957	0.00164330923698794	0.133693821778686
OIARnZ	6EXZ1I	OSTEOPOROSIS	3148_raw.gwas.imputed_v3.both_sexes.tsv.bgz_full_outcome_clump.csv	Weighted mode	215	-4.79154	0.668001024309574	1.18145060123243e-11	-6.10082	-3.48226	0.00829964633436726	0.00224101949927672	0.0307378535964582
UJP7ir	6EXZ1I	OSTEOPOROSIS	4101_irnt.gwas.imputed_v3.both_sexes.tsv.bgz_full_outcome_clump.csv	MR Egger	127	-0.743563	0.122632429547683	1.46262840819602e-08	-0.983922	-0.503203	0.475417167723405	0.373841946266119	0.60459101934284
UJP7ir	6EXZ1I	OSTEOPOROSIS	4101_irnt.gwas.imputed_v3.both_sexes.tsv.bgz_full_outcome_clump.csv	Weighted median	127	-0.711951	0.06608465977747	4.60114488345533e-27	-0.841477	-0.582425	0.490686	0.431073361957467	0.558542188893907
UJP7ir	6EXZ1I	OSTEOPOROSIS	4101_irnt.gwas.imputed_v3.both_sexes.tsv.bgz_full_outcome_clump.csv	Inverse variance weighted	127	-0.752443	0.0574665334732982	3.58252936010709e-39	-0.865078	-0.639809	0.47121378887411	0.421018800568133	0.527393158038226
UJP7ir	6EXZ1I	OSTEOPOROSIS	4101_irnt.gwas.imputed_v3.both_sexes.tsv.bgz_full_outcome_clump.csv	Simple mode	127	-0.908902	0.173272212139184	6.39128146633915e-07	-1.24852	-0.569288	0.402966526836358	0.286930481805584	0.565928097735475
UJP7ir	6EXZ1I	OSTEOPOROSIS	4101_irnt.gwas.imputed_v3.both_sexes.tsv.bgz_full_outcome_clump.csv	Weighted mode	127	-0.854035	0.171990278671881	2.17771423145061e-06	-1.19114	-0.516934	0.425693707515259	0.303875824229005	0.596346001126831
hPVKVj	6EXZ1I	OSTEOPOROSIS	4101_raw.gwas.imputed_v3.both_sexes.tsv.bgz_full_outcome_clump.csv	MR Egger	109	-0.0422885	0.00729232334133451	6.84027013029224e-08	-0.0565815	-0.0279956	0.958593169298401	0.944989491423658	0.972392680093404
hPVKVj	6EXZ1I	OSTEOPOROSIS	4101_raw.gwas.imputed_v3.both_sexes.tsv.bgz_full_outcome_clump.csv	Weighted median	109	-0.0391201	0.00361518669970548	2.73671426384616e-27	-0.0462058	-0.0320343	0.961635249106799	0.954845410831293	0.968473369442714
hPVKVj	6EXZ1I	OSTEOPOROSIS	4101_raw.gwas.imputed_v3.both_sexes.tsv.bgz_full_outcome_clump.csv	Inverse variance weighted	109	-0.041052	0.00339202163765384	1.02426396579789e-33	-0.0477004	-0.0344036	0.959779232436253	0.953419436804335	0.966181451160168
hPVKVj	6EXZ1I	OSTEOPOROSIS	4101_raw.gwas.imputed_v3.both_sexes.tsv.bgz_full_outcome_clump.csv	Simple mode	109	-0.0444228	0.00838027986169495	6.15786631934972e-07	-0.0608481	-0.0279974	0.956549475270366	0.940966147898828	0.972390877911149
hPVKVj	6EXZ1I	OSTEOPOROSIS	4101_raw.gwas.imputed_v3.both_sexes.tsv.bgz_full_outcome_clump.csv	Weighted mode	109	-0.0416055	0.00807465721834324	1.16708915527534e-06	-0.0574318	-0.0257792	0.959248121361246	0.944186247279145	0.974550265889478
bB9pjP	6EXZ1I	OSTEOPOROSIS	4104_irnt.gwas.imputed_v3.both_sexes.tsv.bgz_full_outcome_clump.csv	MR Egger	133	-0.72594	0.108110800273045	5.19069397926768e-10	-0.937837	-0.514042	0.483869738862042	0.391473790713744	0.598073050457732
bB9pjP	6EXZ1I	OSTEOPOROSIS	4104_irnt.gwas.imputed_v3.both_sexes.tsv.bgz_full_outcome_clump.csv	Weighted median	133	-0.682722	0.0612754381065678	7.84737501244112e-29	-0.802821	-0.562622	0.505240045222769	0.448062976340563	0.569713448278045
bB9pjP	6EXZ1I	OSTEOPOROSIS	4104_irnt.gwas.imputed_v3.both_sexes.tsv.bgz_full_outcome_clump.csv	Inverse variance weighted	133	-0.726363	0.0518556014993522	1.40414776835085e-44	-0.828	-0.624726	0.483664802897597	0.436922193290676	0.535408008918286
bB9pjP	6EXZ1I	OSTEOPOROSIS	4104_irnt.gwas.imputed_v3.both_sexes.tsv.bgz_full_outcome_clump.csv	Simple mode	133	-0.751081	0.154915274030427	3.44341834220861e-06	-1.05472	-0.447447	0.471856017450864	0.348291563162959	0.639257807977441
bB9pjP	6EXZ1I	OSTEOPOROSIS	4104_irnt.gwas.imputed_v3.both_sexes.tsv.bgz_full_outcome_clump.csv	Weighted mode	133	-0.677499	0.124537892607062	2.49862034369318e-07	-0.921593	-0.433404	0.507885814044526	0.397884744753548	0.648298291173354
XU70Fo	6EXZ1I	OSTEOPOROSIS	4104_raw.gwas.imputed_v3.both_sexes.tsv.bgz_full_outcome_clump.csv	MR Egger	114	-0.0339595	0.00590396475252376	7.77268723111903e-08	-0.0455313	-0.0223878	0.966610612720755	0.955489684658539	0.977860977074068
XU70Fo	6EXZ1I	OSTEOPOROSIS	4104_raw.gwas.imputed_v3.both_sexes.tsv.bgz_full_outcome_clump.csv	Weighted median	114	-0.0345437	0.00296591397438331	2.37953073479377e-31	-0.0403569	-0.0287305	0.966046113667505	0.960446594025871	0.971678279184934
XU70Fo	6EXZ1I	OSTEOPOROSIS	4104_raw.gwas.imputed_v3.both_sexes.tsv.bgz_full_outcome_clump.csv	Inverse variance weighted	114	-0.0367752	0.00272397188475708	1.55131215412505e-41	-0.0421142	-0.0314362	0.963892770487337	0.958760274896072	0.969052741675666
XU70Fo	6EXZ1I	OSTEOPOROSIS	4104_raw.gwas.imputed_v3.both_sexes.tsv.bgz_full_outcome_clump.csv	Simple mode	114	-0.035715	0.00770207903255085	9.55550526537398e-06	-0.0508111	-0.020619	0.964915216820285	0.950458181229325	0.979592152541737
XU70Fo	6EXZ1I	OSTEOPOROSIS	4104_raw.gwas.imputed_v3.both_sexes.tsv.bgz_full_outcome_clump.csv	Weighted mode	114	-0.0348166	0.00745276514520012	8.30141602506278e-06	-0.049424	-0.0202092	0.965782525781037	0.951777472973396	0.979993657750787
Wkf06f	6EXZ1I	OSTEOPOROSIS	4105_irnt.gwas.imputed_v3.both_sexes.tsv.bgz_full_outcome_clump.csv	MR Egger	137	-0.748286	0.106039927308126	8.09583907264052e-11	-0.956124	-0.540447	0.473177101810545	0.384379937236749	0.582487658662383
Wkf06f	6EXZ1I	OSTEOPOROSIS	4105_irnt.gwas.imputed_v3.both_sexes.tsv.bgz_full_outcome_clump.csv	Weighted median	137	-0.683123	0.0582718935818856	9.71304132494858e-32	-0.797336	-0.56891	0.505037111480298	0.450527448083007	0.566141941090722
Wkf06f	6EXZ1I	OSTEOPOROSIS	4105_irnt.gwas.imputed_v3.both_sexes.tsv.bgz_full_outcome_clump.csv	Inverse variance weighted	137	-0.730196	0.051311621958296	5.91512401464381e-46	-0.830767	-0.629626	0.481814342609245	0.435714877831319	0.532791218650677
Wkf06f	6EXZ1I	OSTEOPOROSIS	4105_irnt.gwas.imputed_v3.both_sexes.tsv.bgz_full_outcome_clump.csv	Simple mode	137	-0.717702	0.145136579573523	2.20705022145215e-06	-1.00217	-0.433234	0.487872096236875	0.367082117951008	0.648408545791187
Wkf06f	6EXZ1I	OSTEOPOROSIS	4105_irnt.gwas.imputed_v3.both_sexes.tsv.bgz_full_outcome_clump.csv	Weighted mode	137	-0.662984	0.135040936406541	2.57471827551614e-06	-0.927664	-0.398303	0.515311501315829	0.395476489082445	0.671458230056794
ocUPOr	6EXZ1I	OSTEOPOROSIS	4105_raw.gwas.imputed_v3.both_sexes.tsv.bgz_full_outcome_clump.csv	MR Egger	115	-5.57646	0.935382547964723	2.90533392685842e-08	-7.40981	-3.74311	0.00378593306081054	0.000605284052969499	0.023680268909481
ocUPOr	6EXZ1I	OSTEOPOROSIS	4105_raw.gwas.imputed_v3.both_sexes.tsv.bgz_full_outcome_clump.csv	Weighted median	115	-5.32542	0.488850486575965	1.23444533946056e-27	-6.28356	-4.36727	0.00486632143753871	0.00186673580419565	0.0126858253215177
ocUPOr	6EXZ1I	OSTEOPOROSIS	4105_raw.gwas.imputed_v3.both_sexes.tsv.bgz_full_outcome_clump.csv	Inverse variance weighted	115	-5.73262	0.429467246325329	1.21312653283842e-40	-6.57438	-4.89087	0.00323856996795319	0.00139567205854289	0.00751489963070432
ocUPOr	6EXZ1I	OSTEOPOROSIS	4105_raw.gwas.imputed_v3.both_sexes.tsv.bgz_full_outcome_clump.csv	Simple mode	115	-5.17052	1.10499196256668	7.98336263541702e-06	-7.3363	-3.00474	0.00568161022744906	0.000651453301562	0.0495518169901877
ocUPOr	6EXZ1I	OSTEOPOROSIS	4105_raw.gwas.imputed_v3.both_sexes.tsv.bgz_full_outcome_clump.csv	Weighted mode	115	-5.51452	1.30329205329391	4.72015665772216e-05	-8.06897	-2.96007	0.00402786607219892	0.000313105307494334	0.0518154905306571
qvRFxw	6EXZ1I	OSTEOPOROSIS	4106_irnt.gwas.imputed_v3.both_sexes.tsv.bgz_full_outcome_clump.csv	MR Egger	133	-0.725944	0.108110419975047	5.18902768822385e-10	-0.93784	-0.514047	0.483867681473342	0.391472417984957	0.598070061690487
qvRFxw	6EXZ1I	OSTEOPOROSIS	4106_irnt.gwas.imputed_v3.both_sexes.tsv.bgz_full_outcome_clump.csv	Weighted median	133	-0.682757	0.0584696253605936	1.66839184437928e-31	-0.797358	-0.568157	0.505222043852334	0.450517786398002	0.566568782189732
qvRFxw	6EXZ1I	OSTEOPOROSIS	4106_irnt.gwas.imputed_v3.both_sexes.tsv.bgz_full_outcome_clump.csv	Inverse variance weighted	133	-0.726365	0.0518555327780961	1.40303597262685e-44	-0.828002	-0.624728	0.483663857309488	0.436921397937171	0.535406890053784
qvRFxw	6EXZ1I	OSTEOPOROSIS	4106_irnt.gwas.imputed_v3.both_sexes.tsv.bgz_full_outcome_clump.csv	Simple mode	133	-0.751285	0.154254975588493	3.13286587145809e-06	-1.05362	-0.448945	0.471760042746748	0.348671675018019	0.638301169491075
qvRFxw	6EXZ1I	OSTEOPOROSIS	4106_irnt.gwas.imputed_v3.both_sexes.tsv.bgz_full_outcome_clump.csv	Weighted mode	133	-0.677692	0.133377110436704	1.25453750579456e-06	-0.939111	-0.416273	0.507787735344758	0.390975297402942	0.65950044895245
XNApN9	6EXZ1I	OSTEOPOROSIS	4106_raw.gwas.imputed_v3.both_sexes.tsv.bgz_full_outcome_clump.csv	MR Egger	114	-0.601534	0.104578166769588	7.7721015676322e-08	-0.806507	-0.396561	0.547970300921674	0.446414495801102	0.672629257151128
XNApN9	6EXZ1I	OSTEOPOROSIS	4106_raw.gwas.imputed_v3.both_sexes.tsv.bgz_full_outcome_clump.csv	Weighted median	114	-0.611871	0.0536172237737491	3.64914878782962e-30	-0.716961	-0.506782	0.542335028544251	0.488233700517353	0.602431341536693
XNApN9	6EXZ1I	OSTEOPOROSIS	4106_raw.gwas.imputed_v3.both_sexes.tsv.bgz_full_outcome_clump.csv	Inverse variance weighted	114	-0.651405	0.04825004545169	1.5509128154716e-41	-0.745975	-0.556835	0.521312847989238	0.474271645086747	0.57301988911638
XNApN9	6EXZ1I	OSTEOPOROSIS	4106_raw.gwas.imputed_v3.both_sexes.tsv.bgz_full_outcome_clump.csv	Simple mode	114	-0.6327	0.128308006401202	2.83146978767343e-06	-0.884183	-0.381216	0.531155990581937	0.413051405248095	0.683030447896969
XNApN9	6EXZ1I	OSTEOPOROSIS	4106_raw.gwas.imputed_v3.both_sexes.tsv.bgz_full_outcome_clump.csv	Weighted mode	114	-0.616785	0.133473008036352	1.01968700978672e-05	-0.878392	-0.355178	0.539676499688574	0.415450215838119	0.701048436642523
PiSZT2	6EXZ1I	OSTEOPOROSIS	4120_irnt.gwas.imputed_v3.both_sexes.tsv.bgz_full_outcome_clump.csv	MR Egger	131	-0.765514	0.120235429451493	3.10569264525901e-09	-1.00118	-0.529853	0.465094655436193	0.367447151630445	0.588691564366419
PiSZT2	6EXZ1I	OSTEOPOROSIS	4120_irnt.gwas.imputed_v3.both_sexes.tsv.bgz_full_outcome_clump.csv	Weighted median	131	-0.760087	0.0657340410295162	6.33995023445122e-31	-0.888926	-0.631249	0.467625537587337	0.411096969364713	0.531927160012326
PiSZT2	6EXZ1I	OSTEOPOROSIS	4120_irnt.gwas.imputed_v3.both_sexes.tsv.bgz_full_outcome_clump.csv	Inverse variance weighted	131	-0.752208	0.0565807411700961	2.49402888090688e-40	-0.863106	-0.64131	0.471324679589587	0.421849638972314	0.526602213365428
PiSZT2	6EXZ1I	OSTEOPOROSIS	4120_irnt.gwas.imputed_v3.both_sexes.tsv.bgz_full_outcome_clump.csv	Simple mode	131	-0.876695	0.161640090295597	2.74893993061665e-07	-1.19351	-0.55988	0.416156200702756	0.303155566717804	0.571277596048781
PiSZT2	6EXZ1I	OSTEOPOROSIS	4120_irnt.gwas.imputed_v3.both_sexes.tsv.bgz_full_outcome_clump.csv	Weighted mode	131	-0.866496	0.1872801288961	8.86564958951785e-06	-1.23357	-0.499427	0.420422090204481	0.291252366645225	0.60687827524921
EBBDYD	6EXZ1I	OSTEOPOROSIS	4120_raw.gwas.imputed_v3.both_sexes.tsv.bgz_full_outcome_clump.csv	MR Egger	117	-0.0388937	0.00695092847197931	1.51257681995539e-07	-0.0525176	-0.0252699	0.961852917765003	0.948837666961321	0.975046699374723
EBBDYD	6EXZ1I	OSTEOPOROSIS	4120_raw.gwas.imputed_v3.both_sexes.tsv.bgz_full_outcome_clump.csv	Weighted median	117	-0.0434217	0.00355269037281806	2.36619091008182e-34	-0.0503849	-0.0364584	0.957507560637779	0.95086333359876	0.964198214698838
EBBDYD	6EXZ1I	OSTEOPOROSIS	4120_raw.gwas.imputed_v3.both_sexes.tsv.bgz_full_outcome_clump.csv	Inverse variance weighted	117	-0.0422759	0.00320234695284359	8.59684465764408e-40	-0.0485525	-0.0359993	0.958605277867142	0.952607338976427	0.964640981815363
EBBDYD	6EXZ1I	OSTEOPOROSIS	4120_raw.gwas.imputed_v3.both_sexes.tsv.bgz_full_outcome_clump.csv	Simple mode	117	-0.0479756	0.00868344952595327	2.05137863516137e-07	-0.0649952	-0.0309561	0.953156999960076	0.937071954666112	0.969518148578679
EBBDYD	6EXZ1I	OSTEOPOROSIS	4120_raw.gwas.imputed_v3.both_sexes.tsv.bgz_full_outcome_clump.csv	Weighted mode	117	-0.0456269	0.00952982051934499	5.01989363122472e-06	-0.0643054	-0.0269485	0.95539833821826	0.937718608797812	0.973411400932351
lHmkuq	6EXZ1I	OSTEOPOROSIS	4123_irnt.gwas.imputed_v3.both_sexes.tsv.bgz_full_outcome_clump.csv	MR Egger	146	-0.728932	0.103360445113653	6.79361220138975e-11	-0.931519	-0.526346	0.482423797230538	0.393954926371954	0.590759766041347
lHmkuq	6EXZ1I	OSTEOPOROSIS	4123_irnt.gwas.imputed_v3.both_sexes.tsv.bgz_full_outcome_clump.csv	Weighted median	146	-0.690628	0.0601086471960978	1.48705011531091e-30	-0.808441	-0.572815	0.501261376292729	0.445552339877017	0.563935917006373
lHmkuq	6EXZ1I	OSTEOPOROSIS	4123_irnt.gwas.imputed_v3.both_sexes.tsv.bgz_full_outcome_clump.csv	Inverse variance weighted	146	-0.679406	0.0505621064358001	3.66737308900529e-41	-0.778508	-0.580304	0.506918076368772	0.459090646205545	0.559728102223993
lHmkuq	6EXZ1I	OSTEOPOROSIS	4123_irnt.gwas.imputed_v3.both_sexes.tsv.bgz_full_outcome_clump.csv	Simple mode	146	-0.8071	0.143683242235652	9.60433915604327e-08	-1.08872	-0.525481	0.446149845211992	0.336647273695217	0.591270745186231
lHmkuq	6EXZ1I	OSTEOPOROSIS	4123_irnt.gwas.imputed_v3.both_sexes.tsv.bgz_full_outcome_clump.csv	Weighted mode	146	-0.75923	0.127975870081524	2.09606219879595e-08	-1.01006	-0.508397	0.468026700331515	0.364196166315264	0.60145880842026
Yx9X3F	6EXZ1I	OSTEOPOROSIS	4123_raw.gwas.imputed_v3.both_sexes.tsv.bgz_full_outcome_clump.csv	MR Egger	126	-0.0344679	0.00521427692780891	1.02060096209634e-09	-0.0446879	-0.0242479	0.966119381126007	0.956295940887067	0.976043731526752
Yx9X3F	6EXZ1I	OSTEOPOROSIS	4123_raw.gwas.imputed_v3.both_sexes.tsv.bgz_full_outcome_clump.csv	Weighted median	126	-0.0331813	0.00274683207272134	1.34969393947398e-33	-0.0385651	-0.0277975	0.967363147921175	0.962169061528041	0.97258527360027
Yx9X3F	6EXZ1I	OSTEOPOROSIS	4123_raw.gwas.imputed_v3.both_sexes.tsv.bgz_full_outcome_clump.csv	Inverse variance weighted	126	-0.034049	0.00251070808128293	6.77128448001811e-42	-0.03897	-0.029128	0.966524112699286	0.96177954285413	0.971292088056841
Yx9X3F	6EXZ1I	OSTEOPOROSIS	4123_raw.gwas.imputed_v3.both_sexes.tsv.bgz_full_outcome_clump.csv	Simple mode	126	-0.0356615	0.00640569232535302	1.50814580625096e-07	-0.0482167	-0.0231064	0.96496686709124	0.952927294131425	0.977158551673785
Yx9X3F	6EXZ1I	OSTEOPOROSIS	4123_raw.gwas.imputed_v3.both_sexes.tsv.bgz_full_outcome_clump.csv	Weighted mode	126	-0.0370395	0.00725182933973454	1.18576057407419e-06	-0.0512531	-0.0228259	0.963638098186153	0.95003822611304	0.977432653499708
9wUyM2	6EXZ1I	OSTEOPOROSIS	4124_irnt.gwas.imputed_v3.both_sexes.tsv.bgz_full_outcome_clump.csv	MR Egger	145	-0.693544	0.103577416969794	4.5395482255466e-10	-0.896555	-0.490532	0.499801873653874	0.407972605978433	0.61230070168272
9wUyM2	6EXZ1I	OSTEOPOROSIS	4124_irnt.gwas.imputed_v3.both_sexes.tsv.bgz_full_outcome_clump.csv	Weighted median	145	-0.693997	0.0582067329044155	8.98537204767871e-33	-0.808082	-0.579912	0.499575374443219	0.44571212768225	0.559947866009171
9wUyM2	6EXZ1I	OSTEOPOROSIS	4124_irnt.gwas.imputed_v3.both_sexes.tsv.bgz_full_outcome_clump.csv	Inverse variance weighted	145	-0.68847	0.0505454542684763	3.0122041757571e-42	-0.787539	-0.589401	0.502344127696933	0.454963095927133	0.554659542478603
9wUyM2	6EXZ1I	OSTEOPOROSIS	4124_irnt.gwas.imputed_v3.both_sexes.tsv.bgz_full_outcome_clump.csv	Simple mode	145	-0.620788	0.134184134518266	8.21857925777425e-06	-0.883788	-0.357787	0.537520953697626	0.413214504386164	0.699222250422243
9wUyM2	6EXZ1I	OSTEOPOROSIS	4124_irnt.gwas.imputed_v3.both_sexes.tsv.bgz_full_outcome_clump.csv	Weighted mode	145	-0.705498	0.125161438571515	8.84121106949697e-08	-0.950815	-0.460182	0.493862330038536	0.38642599488228	0.631168721207259
wyz7uu	6EXZ1I	OSTEOPOROSIS	4124_raw.gwas.imputed_v3.both_sexes.tsv.bgz_full_outcome_clump.csv	MR Egger	127	-5.0748	0.818334300669089	7.5070709525373e-09	-6.67874	-3.47087	0.00625230971209327	0.00125736180471229	0.0310899985902472
wyz7uu	6EXZ1I	OSTEOPOROSIS	4124_raw.gwas.imputed_v3.both_sexes.tsv.bgz_full_outcome_clump.csv	Weighted median	127	-5.2457	0.452579411513279	4.59481710378892e-31	-6.13276	-4.35865	0.00527011992110071	0.00217058663810025	0.0127956947192355
wyz7uu	6EXZ1I	OSTEOPOROSIS	4124_raw.gwas.imputed_v3.both_sexes.tsv.bgz_full_outcome_clump.csv	Inverse variance weighted	127	-5.37494	0.395354326126859	4.27304780965483e-42	-6.14983	-4.60005	0.00463119450747197	0.00213383397210403	0.0100513736525107
wyz7uu	6EXZ1I	OSTEOPOROSIS	4124_raw.gwas.imputed_v3.both_sexes.tsv.bgz_full_outcome_clump.csv	Simple mode	127	-5.59653	1.07645467390766	7.85554078907905e-07	-7.70638	-3.48668	0.00371071893212636	0.000449946982075544	0.03060234992515
wyz7uu	6EXZ1I	OSTEOPOROSIS	4124_raw.gwas.imputed_v3.both_sexes.tsv.bgz_full_outcome_clump.csv	Weighted mode	127	-5.74389	1.26530311966927	1.29939927667537e-05	-8.22389	-3.2639	0.00320227986293246	0.00026817082327175	0.0382390455286453
zICJPm	6EXZ1I	OSTEOPOROSIS	4125_irnt.gwas.imputed_v3.both_sexes.tsv.bgz_full_outcome_clump.csv	MR Egger	146	-0.728952	0.10335962164276	6.78468670349353e-11	-0.931537	-0.526367	0.482414327963557	0.393947829450754	0.590747216830704
zICJPm	6EXZ1I	OSTEOPOROSIS	4125_irnt.gwas.imputed_v3.both_sexes.tsv.bgz_full_outcome_clump.csv	Weighted median	146	-0.690663	0.0588852941695631	9.05768154175215e-32	-0.806078	-0.575247	0.501243842415467	0.446606331988368	0.562565668159773
zICJPm	6EXZ1I	OSTEOPOROSIS	4125_irnt.gwas.imputed_v3.both_sexes.tsv.bgz_full_outcome_clump.csv	Inverse variance weighted	146	-0.679411	0.0505617395151471	3.65738122280498e-41	-0.778512	-0.58031	0.5069154000198	0.459088552528626	0.559724744522377
zICJPm	6EXZ1I	OSTEOPOROSIS	4125_irnt.gwas.imputed_v3.both_sexes.tsv.bgz_full_outcome_clump.csv	Simple mode	146	-0.807188	0.137703480837857	2.96235556549662e-08	-1.07709	-0.537289	0.446110754634296	0.340586260233777	0.584330105576714
zICJPm	6EXZ1I	OSTEOPOROSIS	4125_irnt.gwas.imputed_v3.both_sexes.tsv.bgz_full_outcome_clump.csv	Weighted mode	146	-0.759317	0.134865185196494	9.02993637300446e-08	-1.02365	-0.494982	0.467985817160955	0.359280071310688	0.609582168765539
cLNyy3	6EXZ1I	OSTEOPOROSIS	4125_raw.gwas.imputed_v3.both_sexes.tsv.bgz_full_outcome_clump.csv	MR Egger	126	-0.61053	0.0923611270527103	1.02082437293431e-09	-0.791557	-0.429502	0.543063212256157	0.453138544797881	0.650833295670139
cLNyy3	6EXZ1I	OSTEOPOROSIS	4125_raw.gwas.imputed_v3.both_sexes.tsv.bgz_full_outcome_clump.csv	Weighted median	126	-0.58775	0.0497379498258246	3.19160264012454e-32	-0.685236	-0.490263	0.555576181363147	0.503971318233868	0.612465198177846
cLNyy3	6EXZ1I	OSTEOPOROSIS	4125_raw.gwas.imputed_v3.both_sexes.tsv.bgz_full_outcome_clump.csv	Inverse variance weighted	126	-0.603112	0.0444724426263271	6.77488420810433e-42	-0.690278	-0.515946	0.547106148235974	0.501436435855591	0.596935356177042
cLNyy3	6EXZ1I	OSTEOPOROSIS	4125_raw.gwas.imputed_v3.both_sexes.tsv.bgz_full_outcome_clump.csv	Simple mode	126	-0.631618	0.118355340074536	4.29721084497262e-07	-0.863594	-0.399641	0.531730852374359	0.42164384065194	0.670560487565993
cLNyy3	6EXZ1I	OSTEOPOROSIS	4125_raw.gwas.imputed_v3.both_sexes.tsv.bgz_full_outcome_clump.csv	Weighted mode	126	-0.656026	0.138226973754846	5.57579405520396e-06	-0.92695	-0.385101	0.518909646326192	0.395758789243051	0.680382162997285
UgZyD5	6EXZ1I	OSTEOPOROSIS	78_irnt.gwas.imputed_v3.both_sexes.tsv.bgz_full_outcome_clump.csv	MR Egger	261	-0.824737	0.0897169538055292	1.29845740352935e-17	-1.00058	-0.648892	0.438350098854255	0.367665175231616	0.522624447758717
UgZyD5	6EXZ1I	OSTEOPOROSIS	78_irnt.gwas.imputed_v3.both_sexes.tsv.bgz_full_outcome_clump.csv	Weighted median	261	-0.688643	0.0543056460981236	7.54780640102176e-37	-0.795083	-0.582204	0.50225693311543	0.451543964019316	0.558665483239027
UgZyD5	6EXZ1I	OSTEOPOROSIS	78_irnt.gwas.imputed_v3.both_sexes.tsv.bgz_full_outcome_clump.csv	Inverse variance weighted	261	-0.701305	0.0448564750056217	4.24293525875028e-55	-0.789224	-0.613386	0.495937606627723	0.454197186258141	0.541513943963199
UgZyD5	6EXZ1I	OSTEOPOROSIS	78_irnt.gwas.imputed_v3.both_sexes.tsv.bgz_full_outcome_clump.csv	Simple mode	261	-0.585106	0.158652831407017	0.000275226125565744	-0.896065	-0.274146	0.557047065676847	0.408172624962985	0.760221079028329
UgZyD5	6EXZ1I	OSTEOPOROSIS	78_irnt.gwas.imputed_v3.both_sexes.tsv.bgz_full_outcome_clump.csv	Weighted mode	261	-0.623057	0.0893699488957094	2.57781354860487e-11	-0.798223	-0.447892	0.536302195313929	0.450128320863321	0.638973446831563
coSZ1x	6EXZ1I	OSTEOPOROSIS	78_raw.gwas.imputed_v3.both_sexes.tsv.bgz_full_outcome_clump.csv	MR Egger	220	-0.746692	0.0818014321960844	4.82717097371753e-17	-0.907022	-0.586361	0.473931914295205	0.403724560113949	0.556348267056435
coSZ1x	6EXZ1I	OSTEOPOROSIS	78_raw.gwas.imputed_v3.both_sexes.tsv.bgz_full_outcome_clump.csv	Weighted median	220	-0.605441	0.0509180783793101	1.32622145984551e-32	-0.70524	-0.505642	0.545833643599207	0.493989772555034	0.603118491591025
coSZ1x	6EXZ1I	OSTEOPOROSIS	78_raw.gwas.imputed_v3.both_sexes.tsv.bgz_full_outcome_clump.csv	Inverse variance weighted	220	-0.622906	0.0404752323706697	1.91625776166446e-53	-0.702237	-0.543574	0.536383600074178	0.495475605977757	0.580669084325115
coSZ1x	6EXZ1I	OSTEOPOROSIS	78_raw.gwas.imputed_v3.both_sexes.tsv.bgz_full_outcome_clump.csv	Simple mode	220	-0.463149	0.133756918324751	0.000643224232966647	-0.725313	-0.200986	0.629298729623665	0.484173111860215	0.817924170932261
coSZ1x	6EXZ1I	OSTEOPOROSIS	78_raw.gwas.imputed_v3.both_sexes.tsv.bgz_full_outcome_clump.csv	Weighted mode	220	-0.550097	0.073569502655181	1.80756162050591e-12	-0.694293	-0.405901	0.576893695879494	0.499427173379906	0.666376108639049
