# Supplementary material for: Comprehensive assessment of quantitative ultrasound and bone mineral density in osteoporosis screening: An empirical study using Mendelian randomization and bibliometrics
Source: Medicine (Baltimore). 2026 May 15;105(20):e48754. doi: 10.1097/MD.0000000000048754 (PMC13183022; doi:10.1097/MD.0000000000048754)
Supplement: Supplementary file 8 [file medi-105-e48754-s008.xls]

## Sheet: Total body bone mineral density
id.exposure	id.outcome	outcome	exposure	method	nsnp	b	se	pval	lo_ci	up_ci	or	or_lci95	or_uci95
pJmjvr	Ph56Gt	Total body bone mineral density	30630_irnt.gwas.imputed_v3.both_sexes.varorder.tsv.bgz_full_outcome_clump.csv	MR Egger	227	-0.0136927	0.035210968669404	0.697734920472751	-0.0827062	0.0553207641154189	0.986400584595449	0.920621555668998	1.05687956935051
pJmjvr	Ph56Gt	Total body bone mineral density	30630_irnt.gwas.imputed_v3.both_sexes.varorder.tsv.bgz_full_outcome_clump.csv	Weighted median	227	-0.0228501	0.0249894573529263	0.360512345033354	-0.0718294	0.0261292450825413	0.977408994874616	0.930689632105858	1.02647360656656
pJmjvr	Ph56Gt	Total body bone mineral density	30630_irnt.gwas.imputed_v3.both_sexes.varorder.tsv.bgz_full_outcome_clump.csv	Inverse variance weighted	227	-0.0461451	0.0219707353805684	0.0357026839731977	-0.0892077	-0.00308244	0.954903415359689	0.914655560937006	0.996922307815497
pJmjvr	Ph56Gt	Total body bone mineral density	30630_irnt.gwas.imputed_v3.both_sexes.varorder.tsv.bgz_full_outcome_clump.csv	Simple mode	227	-0.0325601	0.0577655084757387	0.573544923087277	-0.14578	0.0806603342719722	0.967964309883364	0.864347442098617	1.0840026354831
pJmjvr	Ph56Gt	Total body bone mineral density	30630_irnt.gwas.imputed_v3.both_sexes.varorder.tsv.bgz_full_outcome_clump.csv	Weighted mode	227	-0.0223738	0.0222938451870111	0.316651285426882	-0.0660697	0.0213221351273326	0.97787463577848	0.936065582668353	1.0215510761255
4RlDTu	Ph56Gt	Total body bone mineral density	30630_raw.gwas.imputed_v3.both_sexes.varorder.tsv.bgz_full_outcome_clump.csv	MR Egger	221	-0.018638	0.13523114557678	0.890506894387161	-0.283691	0.246415075158371	0.981534642745629	0.752999273867116	1.27943052316914
4RlDTu	Ph56Gt	Total body bone mineral density	30630_raw.gwas.imputed_v3.both_sexes.varorder.tsv.bgz_full_outcome_clump.csv	Weighted median	221	-0.0864013	0.0944815348624915	0.360465854582061	-0.271585	0.0987825452114349	0.917226108358914	0.762170441765718	1.10382624115702
4RlDTu	Ph56Gt	Total body bone mineral density	30630_raw.gwas.imputed_v3.both_sexes.varorder.tsv.bgz_full_outcome_clump.csv	Inverse variance weighted	221	-0.198517	0.0844920271250441	0.0187969023359808	-0.364121	-0.0329126	0.819945887074927	0.694806905774287	0.967623165722383
4RlDTu	Ph56Gt	Total body bone mineral density	30630_raw.gwas.imputed_v3.both_sexes.varorder.tsv.bgz_full_outcome_clump.csv	Simple mode	221	-0.166462	0.210563227407534	0.430055726950882	-0.579166	0.246242349665212	0.846655348150201	0.560365795767275	1.2792095519853
4RlDTu	Ph56Gt	Total body bone mineral density	30630_raw.gwas.imputed_v3.both_sexes.varorder.tsv.bgz_full_outcome_clump.csv	Weighted mode	221	-0.0966341	0.0815231399026575	0.237154807625761	-0.256419	0.0631512681572984	0.907888154299707	0.773817330570645	1.06518795606437
iSgBsL	Ph56Gt	Total body bone mineral density	30640_raw.gwas.imputed_v3.both_sexes.varorder.tsv.bgz_full_outcome_clump.csv	MR Egger	164	-0.132787	0.12863064324689	0.303463926633067	-0.384903	0.119328905327557	0.875651449926215	0.68051649598973	1.12674044828658
iSgBsL	Ph56Gt	Total body bone mineral density	30640_raw.gwas.imputed_v3.both_sexes.varorder.tsv.bgz_full_outcome_clump.csv	Weighted median	164	-0.104562	0.109585116193111	0.34000048300338	-0.319349	0.110224622187571	0.900718765957101	0.72662188981274	1.11652883944408
iSgBsL	Ph56Gt	Total body bone mineral density	30640_raw.gwas.imputed_v3.both_sexes.varorder.tsv.bgz_full_outcome_clump.csv	Inverse variance weighted	164	-0.189167	0.0902280729934459	0.0360340444224089	-0.366014	-0.01232	0.827648244674852	0.693493048409899	0.987755563641186
iSgBsL	Ph56Gt	Total body bone mineral density	30640_raw.gwas.imputed_v3.both_sexes.varorder.tsv.bgz_full_outcome_clump.csv	Simple mode	164	-0.0126668	0.211211778364261	0.952251304356373	-0.426642	0.401308267240624	0.987413068131992	0.652697238689099	1.49377768025498
iSgBsL	Ph56Gt	Total body bone mineral density	30640_raw.gwas.imputed_v3.both_sexes.varorder.tsv.bgz_full_outcome_clump.csv	Weighted mode	164	-0.147885	0.0969886423674745	0.129255529413779	-0.337983	0.0422128159996671	0.86253036660314	0.713207653327729	1.04311644700017
qfEOmv	Ph56Gt	Total body bone mineral density	30710_raw.gwas.imputed_v3.both_sexes.varorder.tsv.bgz_full_outcome_clump.csv	MR Egger	47	-0.00660198	0.0147146034843599	0.655823746542663	-0.0354426	0.0222386392866397	0.993419761670481	0.965178127714735	1.02248776110798
qfEOmv	Ph56Gt	Total body bone mineral density	30710_raw.gwas.imputed_v3.both_sexes.varorder.tsv.bgz_full_outcome_clump.csv	Weighted median	47	-0.0140941	0.00984826594821872	0.152393626110772	-0.0333967	0.0052084752796838	0.986004731234418	0.967154786820861	1.00522206296719
qfEOmv	Ph56Gt	Total body bone mineral density	30710_raw.gwas.imputed_v3.both_sexes.varorder.tsv.bgz_full_outcome_clump.csv	Inverse variance weighted	47	-0.0234435	0.00930944534340595	0.0117938609593187	-0.0416901	-0.00519702	0.976829127228242	0.959167027870336	0.994816456441495
qfEOmv	Ph56Gt	Total body bone mineral density	30710_raw.gwas.imputed_v3.both_sexes.varorder.tsv.bgz_full_outcome_clump.csv	Simple mode	47	-0.0197992	0.0173564612236792	0.259881615819228	-0.0538179	0.0142194161743141	0.980395470076268	0.947604638394901	1.01432099295562
qfEOmv	Ph56Gt	Total body bone mineral density	30710_raw.gwas.imputed_v3.both_sexes.varorder.tsv.bgz_full_outcome_clump.csv	Weighted mode	47	-0.0132505	0.00849371712728741	0.125605924126213	-0.0298982	0.00339719234402669	0.986836908097137	0.970544350512925	1.00340296934194
CoHLcr	Ph56Gt	Total body bone mineral density	30750_irnt.gwas.imputed_v3.both_sexes.varorder.tsv.bgz_full_outcome_clump.csv	MR Egger	289	-0.0109979	0.0337785033384013	0.744973019655727	-0.0772038	0.0552079769451756	0.989062366092272	0.925701217081181	1.05676037361659
CoHLcr	Ph56Gt	Total body bone mineral density	30750_irnt.gwas.imputed_v3.both_sexes.varorder.tsv.bgz_full_outcome_clump.csv	Weighted median	289	0.0238811415979915	0.024420324360087	0.328113527967684	-0.0239827	0.0717449773437621	1.0241685796152	0.976302605360324	1.0743813175464
CoHLcr	Ph56Gt	Total body bone mineral density	30750_irnt.gwas.imputed_v3.both_sexes.varorder.tsv.bgz_full_outcome_clump.csv	Inverse variance weighted	289	0.0386999672815921	0.0186219230661019	0.0376915019379488	0.0022009980720324	0.0751989364911518	1.03945856528063	1.00220342204635	1.07809860270592
CoHLcr	Ph56Gt	Total body bone mineral density	30750_irnt.gwas.imputed_v3.both_sexes.varorder.tsv.bgz_full_outcome_clump.csv	Simple mode	289	0.00352106205974678	0.0545401545341965	0.948569855626596	-0.103378	0.110419764946772	1.00352726828079	0.901786357824178	1.11674674322302
CoHLcr	Ph56Gt	Total body bone mineral density	30750_irnt.gwas.imputed_v3.both_sexes.varorder.tsv.bgz_full_outcome_clump.csv	Weighted mode	289	0.011673470620345	0.0254916559563556	0.647345881390741	-0.0382902	0.0616371162948019	1.01174187147786	0.962433626138529	1.06357632017543
cnkCzi	Ph56Gt	Total body bone mineral density	30750_raw.gwas.imputed_v3.both_sexes.varorder.tsv.bgz_full_outcome_clump.csv	MR Egger	167	0.00229130493019539	0.00924278613391614	0.804518490300739	-0.0158246	0.020407165752671	1.00229393197541	0.984299994541752	1.02061681565123
cnkCzi	Ph56Gt	Total body bone mineral density	30750_raw.gwas.imputed_v3.both_sexes.varorder.tsv.bgz_full_outcome_clump.csv	Weighted median	167	0.00633485289659609	0.00528987289543593	0.231094783486326	-0.0040333	0.0167030037716505	1.00635496051438	0.995974824843577	1.01684327885593
cnkCzi	Ph56Gt	Total body bone mineral density	30750_raw.gwas.imputed_v3.both_sexes.varorder.tsv.bgz_full_outcome_clump.csv	Inverse variance weighted	167	0.00937019470930844	0.00462342542381158	0.042695351188809	0.000308280878637735	0.0184321085399791	1.0094142324236	1.00030832840207	1.01860302837525
cnkCzi	Ph56Gt	Total body bone mineral density	30750_raw.gwas.imputed_v3.both_sexes.varorder.tsv.bgz_full_outcome_clump.csv	Simple mode	167	0.00610828951325693	0.0121560386723702	0.615988736425655	-0.0177175	0.0299341253111026	1.00612698315632	0.982438486573165	1.03038665531744
cnkCzi	Ph56Gt	Total body bone mineral density	30750_raw.gwas.imputed_v3.both_sexes.varorder.tsv.bgz_full_outcome_clump.csv	Weighted mode	167	0.00772671285210758	0.00597739110162588	0.197926257950902	-0.00398897	0.0194423994112943	1.00775664093009	0.996018971680381	1.01963263372918
YzMdAu	Ph56Gt	Total body bone mineral density	3143_irnt.gwas.imputed_v3.both_sexes.tsv.bgz_full_outcome_clump.csv	MR Egger	251	-0.120322	0.0786051396272608	0.127108430498873	-0.274388	0.0337437379707773	0.886634596669239	0.760036812505117	1.0343195159452
YzMdAu	Ph56Gt	Total body bone mineral density	3143_irnt.gwas.imputed_v3.both_sexes.tsv.bgz_full_outcome_clump.csv	Weighted median	251	-0.101575	0.0288987340763601	0.000439980629596627	-0.158217	-0.0449336	0.903413334142681	0.853664845579718	0.956060984041753
YzMdAu	Ph56Gt	Total body bone mineral density	3143_irnt.gwas.imputed_v3.both_sexes.tsv.bgz_full_outcome_clump.csv	Inverse variance weighted	251	-0.110285	0.0299915861253083	0.000235815905082823	-0.169068	-0.0515013	0.895579030090145	0.844451210444662	0.949802415126937
YzMdAu	Ph56Gt	Total body bone mineral density	3143_irnt.gwas.imputed_v3.both_sexes.tsv.bgz_full_outcome_clump.csv	Simple mode	251	-0.0951784	0.0762553795855978	0.213142639705984	-0.244639	0.0542821430165806	0.909210715923951	0.782987188684156	1.0557824417794
YzMdAu	Ph56Gt	Total body bone mineral density	3143_irnt.gwas.imputed_v3.both_sexes.tsv.bgz_full_outcome_clump.csv	Weighted mode	251	-0.135502	0.0728173549879315	0.0639403518222369	-0.278224	0.00722037685192692	0.873277731691108	0.757127467459451	1.00724650662394
hccR9d	Ph56Gt	Total body bone mineral density	3143_raw.gwas.imputed_v3.both_sexes.tsv.bgz_full_outcome_clump.csv	MR Egger	248	-0.0305712	0.0170169010228254	0.0736385785768591	-0.0639243	0.00278191686777389	0.969891364481105	0.938075976231289	1.00278578998924
hccR9d	Ph56Gt	Total body bone mineral density	3143_raw.gwas.imputed_v3.both_sexes.tsv.bgz_full_outcome_clump.csv	Weighted median	248	-0.0257087	0.00653281795370914	8.30866032256811e-05	-0.038513	-0.0129044	0.974618938991344	0.962219157924505	0.987178511691139
hccR9d	Ph56Gt	Total body bone mineral density	3143_raw.gwas.imputed_v3.both_sexes.tsv.bgz_full_outcome_clump.csv	Inverse variance weighted	248	-0.0241533	0.00657105253981525	0.000237191234579072	-0.0370325	-0.011274	0.976136089244083	0.963644787892053	0.988789309813058
hccR9d	Ph56Gt	Total body bone mineral density	3143_raw.gwas.imputed_v3.both_sexes.tsv.bgz_full_outcome_clump.csv	Simple mode	248	-0.0191209	0.0176303961930274	0.279183176050442	-0.0536764	0.0154347182345147	0.981060785734965	0.947738712121661	1.01555444870691
hccR9d	Ph56Gt	Total body bone mineral density	3143_raw.gwas.imputed_v3.both_sexes.tsv.bgz_full_outcome_clump.csv	Weighted mode	248	-0.0339149	0.0145190747415351	0.0202981000358659	-0.0623723	-0.00545751	0.966653767127348	0.939533049860845	0.994557355528781
pE6QvK	Ph56Gt	Total body bone mineral density	3144_irnt.gwas.imputed_v3.both_sexes.tsv.bgz_full_outcome_clump.csv	MR Egger	241	0.609781758375094	0.0728283438864404	4.78001985509082e-15	0.467038204357671	0.752525312392517	1.84002978386878	1.59526234822615	2.12235285894444
pE6QvK	Ph56Gt	Total body bone mineral density	3144_irnt.gwas.imputed_v3.both_sexes.tsv.bgz_full_outcome_clump.csv	Weighted median	241	0.508366702603538	0.0345008710624326	3.84796598431822e-49	0.44074499532117	0.575988409885906	1.6625734991797	1.55386440912155	1.77888792866894
pE6QvK	Ph56Gt	Total body bone mineral density	3144_irnt.gwas.imputed_v3.both_sexes.tsv.bgz_full_outcome_clump.csv	Inverse variance weighted	241	0.556764645453113	0.035366469767907	7.70514583882967e-56	0.487446364708015	0.626082926198211	1.7450176067876	1.62815319733144	1.87027022579302
pE6QvK	Ph56Gt	Total body bone mineral density	3144_irnt.gwas.imputed_v3.both_sexes.tsv.bgz_full_outcome_clump.csv	Simple mode	241	0.439901586767028	0.117506169223859	0.000227062081352999	0.209589495088265	0.670213678445792	1.55255441909297	1.2331717329856	1.95465494364625
pE6QvK	Ph56Gt	Total body bone mineral density	3144_irnt.gwas.imputed_v3.both_sexes.tsv.bgz_full_outcome_clump.csv	Weighted mode	241	0.501539228530905	0.0381137788224354	3.8816039198754e-30	0.426836222038932	0.576242235022879	1.65126098361736	1.53240166755027	1.77933951245033
jmGVOz	Ph56Gt	Total body bone mineral density	3144_raw.gwas.imputed_v3.both_sexes.tsv.bgz_full_outcome_clump.csv	MR Egger	203	0.0338023318333539	0.00436530785075917	4.65301810505275e-13	0.0252463284458659	0.0423583352208419	1.03438012249634	1.02556771591403	1.0432682515381
jmGVOz	Ph56Gt	Total body bone mineral density	3144_raw.gwas.imputed_v3.both_sexes.tsv.bgz_full_outcome_clump.csv	Weighted median	203	0.0277875557978644	0.00189350442480217	9.29413600816889e-49	0.0240762871252521	0.0314988244704766	1.02817723092618	1.02436846103502	1.03200016244827
jmGVOz	Ph56Gt	Total body bone mineral density	3144_raw.gwas.imputed_v3.both_sexes.tsv.bgz_full_outcome_clump.csv	Inverse variance weighted	203	0.0310237119620017	0.00210371730363583	3.21211369856785e-49	0.0269004260468755	0.0351469978771279	1.03150996272158	1.02726550878305	1.03577195388791
jmGVOz	Ph56Gt	Total body bone mineral density	3144_raw.gwas.imputed_v3.both_sexes.tsv.bgz_full_outcome_clump.csv	Simple mode	203	0.0340456495616174	0.00628933212453466	1.74542214171593e-07	0.0217185585975294	0.0463727405257053	1.03463183613986	1.02195612322786	1.04746477077027
jmGVOz	Ph56Gt	Total body bone mineral density	3144_raw.gwas.imputed_v3.both_sexes.tsv.bgz_full_outcome_clump.csv	Weighted mode	203	0.0292315429784069	0.002167945147232	5.67424337138492e-30	0.0249823704898322	0.0334807154669816	1.02966297810874	1.02529704488042	1.0340475024108
9Ame3L	Ph56Gt	Total body bone mineral density	3147_irnt.gwas.imputed_v3.both_sexes.tsv.bgz_full_outcome_clump.csv	MR Egger	274	0.585060164780978	0.0629491075852307	4.99684506923037e-18	0.461679913913926	0.70844041564803	1.79509898412823	1.58673732939086	2.03082155006415
9Ame3L	Ph56Gt	Total body bone mineral density	3147_irnt.gwas.imputed_v3.both_sexes.tsv.bgz_full_outcome_clump.csv	Weighted median	274	0.482390757524739	0.0280436595309808	2.59104547723069e-66	0.427425184844016	0.537356330205461	1.6199426664289	1.53330446096468	1.71147629797263
9Ame3L	Ph56Gt	Total body bone mineral density	3147_irnt.gwas.imputed_v3.both_sexes.tsv.bgz_full_outcome_clump.csv	Inverse variance weighted	274	0.529105133916332	0.0312083897675009	1.79981281883412e-64	0.46793668997203	0.590273577860634	1.69741267175427	1.59669631259887	1.80448201420492
9Ame3L	Ph56Gt	Total body bone mineral density	3147_irnt.gwas.imputed_v3.both_sexes.tsv.bgz_full_outcome_clump.csv	Simple mode	274	0.620212103129286	0.0964742650004276	5.7191084934893e-10	0.431122543728448	0.809301662530125	1.85932236811858	1.53898413125537	2.24633873629749
9Ame3L	Ph56Gt	Total body bone mineral density	3147_irnt.gwas.imputed_v3.both_sexes.tsv.bgz_full_outcome_clump.csv	Weighted mode	274	0.558835126876724	0.0617974447483244	2.91363967752662e-17	0.437712135170008	0.67995811858344	1.74863437626127	1.54915889486502	1.97379506516602
MKbVtj	Ph56Gt	Total body bone mineral density	3147_raw.gwas.imputed_v3.both_sexes.tsv.bgz_full_outcome_clump.csv	MR Egger	234	0.0288835843608194	0.00335956661606689	1.2255975921458e-15	0.0222988337933283	0.0354683349283105	1.0293047603284	1.02254931110683	1.03610483927461
MKbVtj	Ph56Gt	Total body bone mineral density	3147_raw.gwas.imputed_v3.both_sexes.tsv.bgz_full_outcome_clump.csv	Weighted median	234	0.0246398769012645	0.00143319368649651	3.03328475562622e-66	0.0218308172757313	0.0274489365267977	1.02494594734393	1.02207085311103	1.02782912924201
MKbVtj	Ph56Gt	Total body bone mineral density	3147_raw.gwas.imputed_v3.both_sexes.tsv.bgz_full_outcome_clump.csv	Inverse variance weighted	234	0.0268915528101241	0.00163733752989988	1.28891693232886e-60	0.0236823712515204	0.0301007343687279	1.02725639365342	1.02396502550271	1.0305583413689
MKbVtj	Ph56Gt	Total body bone mineral density	3147_raw.gwas.imputed_v3.both_sexes.tsv.bgz_full_outcome_clump.csv	Simple mode	234	0.0338666063433542	0.00408305891089597	8.76852579259056e-15	0.0258638108779981	0.0418694018087103	1.03444660890854	1.02620118151838	1.04275828751149
MKbVtj	Ph56Gt	Total body bone mineral density	3147_raw.gwas.imputed_v3.both_sexes.tsv.bgz_full_outcome_clump.csv	Weighted mode	234	0.0266352903771462	0.00177857659425534	5.72170143282791e-36	0.0231492802524057	0.0301213005018867	1.02699	1.02341930443663	1.03057953618692
Fg2HNy	Ph56Gt	Total body bone mineral density	4101_irnt.gwas.imputed_v3.both_sexes.tsv.bgz_full_outcome_clump.csv	MR Egger	134	0.53712878294678	0.0990708603794744	2.71872321206247e-07	0.342949896603011	0.73130766929055	1.71108690053757	1.40909815955327	2.07779590182665
Fg2HNy	Ph56Gt	Total body bone mineral density	4101_irnt.gwas.imputed_v3.both_sexes.tsv.bgz_full_outcome_clump.csv	Weighted median	134	0.495163418794351	0.0332896733234511	4.83406487527876e-50	0.429915659080386	0.560411178508315	1.64076634920793	1.53712787530247	1.75139248721475
Fg2HNy	Ph56Gt	Total body bone mineral density	4101_irnt.gwas.imputed_v3.both_sexes.tsv.bgz_full_outcome_clump.csv	Inverse variance weighted	134	0.575090146208898	0.0459401654092918	5.93341896068209e-36	0.485047422006686	0.66513287041111	1.77729073571476	1.62425203230865	1.94474890375711
Fg2HNy	Ph56Gt	Total body bone mineral density	4101_irnt.gwas.imputed_v3.both_sexes.tsv.bgz_full_outcome_clump.csv	Simple mode	134	0.54408327051678	0.139306900070474	0.000148808920701215	0.27104174637865	0.81712479465491	1.72302810747827	1.31132981251283	2.26398106016606
Fg2HNy	Ph56Gt	Total body bone mineral density	4101_irnt.gwas.imputed_v3.both_sexes.tsv.bgz_full_outcome_clump.csv	Weighted mode	134	0.52751301321042	0.0403840373686309	1.32556869413438e-25	0.448360299967904	0.606665726452937	1.69471233609367	1.5657427310922	1.83430511608036
C86vmw	Ph56Gt	Total body bone mineral density	4101_raw.gwas.imputed_v3.both_sexes.tsv.bgz_full_outcome_clump.csv	MR Egger	114	0.0327441224749175	0.00572179306654038	8.8831049230611e-08	0.0215294080644983	0.0439588368853366	1.03328611071938	1.02176	1.04493934104525
C86vmw	Ph56Gt	Total body bone mineral density	4101_raw.gwas.imputed_v3.both_sexes.tsv.bgz_full_outcome_clump.csv	Weighted median	114	0.0265836637758778	0.00175561247941441	8.54382144948205e-52	0.0231426633162255	0.03002466423553	1.02694016135918	1.02341253255881	1.03047994964027
C86vmw	Ph56Gt	Total body bone mineral density	4101_raw.gwas.imputed_v3.both_sexes.tsv.bgz_full_outcome_clump.csv	Inverse variance weighted	114	0.0303681389236388	0.00264943548358075	2.04455799150753e-30	0.0251752453758205	0.0355610324714571	1.0308339542119	1.02549481800318	1.03620088809933
C86vmw	Ph56Gt	Total body bone mineral density	4101_raw.gwas.imputed_v3.both_sexes.tsv.bgz_full_outcome_clump.csv	Simple mode	114	0.0296690401595068	0.00697468121704367	4.35233796313127e-05	0.0159986649741012	0.0433394153449124	1.03011355131422	1.01612732884889	1.04429228353034
C86vmw	Ph56Gt	Total body bone mineral density	4101_raw.gwas.imputed_v3.both_sexes.tsv.bgz_full_outcome_clump.csv	Weighted mode	114	0.0287703660095107	0.00208513449112917	5.49581298182224e-26	0.0246835024068975	0.0328572296121239	1.02918823073721	1.02499066210447	1.03340298936306
j5LLaK	Ph56Gt	Total body bone mineral density	4104_irnt.gwas.imputed_v3.both_sexes.tsv.bgz_full_outcome_clump.csv	MR Egger	141	0.57064242431748	0.0829220728675987	1.85759150639691e-10	0.408115161496986	0.733169687137973	1.76940339415539	1.50398035182623	2.0816683990898
j5LLaK	Ph56Gt	Total body bone mineral density	4104_irnt.gwas.imputed_v3.both_sexes.tsv.bgz_full_outcome_clump.csv	Weighted median	141	0.514315536400148	0.0293306077757002	7.72951213382184e-69	0.456827545159776	0.571803527640521	1.67249334911611	1.57905654482285	1.77145904749816
j5LLaK	Ph56Gt	Total body bone mineral density	4104_irnt.gwas.imputed_v3.both_sexes.tsv.bgz_full_outcome_clump.csv	Inverse variance weighted	141	0.539573336749162	0.0395078855006726	1.82485203162983e-42	0.462137881167844	0.61700879233048	1.71527486128862	1.58746416955008	1.85337590995995
j5LLaK	Ph56Gt	Total body bone mineral density	4104_irnt.gwas.imputed_v3.both_sexes.tsv.bgz_full_outcome_clump.csv	Simple mode	141	0.564687107983708	0.0889770298850477	2.86141793417473e-09	0.390292129409014	0.739082086558401	1.75889735167475	1.47741232643769	2.09401250982383
j5LLaK	Ph56Gt	Total body bone mineral density	4104_irnt.gwas.imputed_v3.both_sexes.tsv.bgz_full_outcome_clump.csv	Weighted mode	141	0.523601203509207	0.0326300686457541	1.57267691740948e-33	0.459646268963529	0.587556138054885	1.68809589350593	1.58351374795438	1.79958509949967
ap5tqk	Ph56Gt	Total body bone mineral density	4104_raw.gwas.imputed_v3.both_sexes.tsv.bgz_full_outcome_clump.csv	MR Egger	122	0.027671260533022	0.00449867666619142	1.04642503874492e-08	0.0188538542672868	0.0364886667987572	1.02805766573537	1.01903271045221	1.03716254957925
ap5tqk	Ph56Gt	Total body bone mineral density	4104_raw.gwas.imputed_v3.both_sexes.tsv.bgz_full_outcome_clump.csv	Weighted median	122	0.0248014213575915	0.00144814778744424	9.44663939266291e-66	0.0219630516942008	0.0276397910209822	1.02511153505429	1.02220601499225	1.02802531377133
ap5tqk	Ph56Gt	Total body bone mineral density	4104_raw.gwas.imputed_v3.both_sexes.tsv.bgz_full_outcome_clump.csv	Inverse variance weighted	122	0.0270410602164037	0.00207418606676248	7.5413888297345e-39	0.0229756555255493	0.0311064649072582	1.02740998757385	1.02324162896431	1.03159532674107
ap5tqk	Ph56Gt	Total body bone mineral density	4104_raw.gwas.imputed_v3.both_sexes.tsv.bgz_full_outcome_clump.csv	Simple mode	122	0.0263360217248613	0.00478499315251665	2.11493584032353e-07	0.0169574351459287	0.0357146083037939	1.02668587927812	1.01710202860443	1.03636003573349
ap5tqk	Ph56Gt	Total body bone mineral density	4104_raw.gwas.imputed_v3.both_sexes.tsv.bgz_full_outcome_clump.csv	Weighted mode	122	0.024643979168324	0.00169829735435136	2.95145019974916e-28	0.0213153163537953	0.0279726419828527	1.02495015195455	1.0215441104238	1.02836754993951
wKGjjZ	Ph56Gt	Total body bone mineral density	4119_irnt.gwas.imputed_v3.both_sexes.tsv.bgz_full_outcome_clump.csv	MR Egger	142	-0.223168	0.0869889250169819	0.0113555805170958	-0.393666	-0.0526698	0.799980392331717	0.674579089155177	0.948693249470105
wKGjjZ	Ph56Gt	Total body bone mineral density	4119_irnt.gwas.imputed_v3.both_sexes.tsv.bgz_full_outcome_clump.csv	Weighted median	142	-0.0721057	0.0317401198388113	0.0231015039917011	-0.134316	-0.00989504	0.930432566958417	0.874313466684906	0.990153754510133
wKGjjZ	Ph56Gt	Total body bone mineral density	4119_irnt.gwas.imputed_v3.both_sexes.tsv.bgz_full_outcome_clump.csv	Inverse variance weighted	142	-0.0676845	0.0320895120002423	0.0349237388823771	-0.13058	-0.00478909	0.934555249932536	0.877586305263884	0.995222361536101
wKGjjZ	Ph56Gt	Total body bone mineral density	4119_irnt.gwas.imputed_v3.both_sexes.tsv.bgz_full_outcome_clump.csv	Simple mode	142	-0.0888507	0.0776173986124533	0.254261992788091	-0.240981	0.0632794244089158	0.914982191377444	0.785856731861895	1.06532447530779
wKGjjZ	Ph56Gt	Total body bone mineral density	4119_irnt.gwas.imputed_v3.both_sexes.tsv.bgz_full_outcome_clump.csv	Weighted mode	142	-0.0946285	0.0626675704856126	0.133279342577919	-0.217457	0.0281999622529494	0.909710851198536	0.804562269502235	1.02860134530093
DIHkqK	Ph56Gt	Total body bone mineral density	4119_raw.gwas.imputed_v3.both_sexes.tsv.bgz_full_outcome_clump.csv	MR Egger	142	-0.0459211	0.0192514772724915	0.0184027255591135	-0.083654	-0.00818822	0.955117300155037	0.919749421373105	0.991845208984789
DIHkqK	Ph56Gt	Total body bone mineral density	4119_raw.gwas.imputed_v3.both_sexes.tsv.bgz_full_outcome_clump.csv	Weighted median	142	-0.0243008	0.00679629227313026	0.000349433193070691	-0.0376215	-0.0109801	0.975992102899895	0.963077380578421	0.98908000969855
DIHkqK	Ph56Gt	Total body bone mineral density	4119_raw.gwas.imputed_v3.both_sexes.tsv.bgz_full_outcome_clump.csv	Inverse variance weighted	142	-0.014772	0.0070019517408639	0.0348840487188195	-0.0284959	-0.0010482	0.985336540932011	0.971906322052092	0.998952344343144
DIHkqK	Ph56Gt	Total body bone mineral density	4119_raw.gwas.imputed_v3.both_sexes.tsv.bgz_full_outcome_clump.csv	Simple mode	142	-0.0276395	0.0171805543041264	0.109904186420422	-0.0613134	0.00603438642630617	0.972738975991475	0.940528444719505	1.0060526300139
DIHkqK	Ph56Gt	Total body bone mineral density	4119_raw.gwas.imputed_v3.both_sexes.tsv.bgz_full_outcome_clump.csv	Weighted mode	142	-0.0276395	0.0124862646557919	0.028463530423176	-0.0521126	-0.00316642	0.972738975991475	0.949221998615492	0.996838586540424
BGGInS	Ph56Gt	Total body bone mineral density	4120_irnt.gwas.imputed_v3.both_sexes.tsv.bgz_full_outcome_clump.csv	MR Egger	134	0.56576676624254	0.0970149934175996	4.00365666891579e-08	0.375617379144044	0.755916153341035	1.76079738523582	1.45588997331951	2.12956163492506
BGGInS	Ph56Gt	Total body bone mineral density	4120_irnt.gwas.imputed_v3.both_sexes.tsv.bgz_full_outcome_clump.csv	Weighted median	134	0.503314843589685	0.0321915358280892	4.20437772748669e-55	0.44021943336663	0.56641025381274	1.65419559208232	1.55304797166862	1.76193080109726
BGGInS	Ph56Gt	Total body bone mineral density	4120_irnt.gwas.imputed_v3.both_sexes.tsv.bgz_full_outcome_clump.csv	Inverse variance weighted	134	0.556284219209272	0.0450809347113225	5.53768893479825e-35	0.46792558717508	0.644642851243464	1.7441794558843	1.59667858490233	1.90530642991928
BGGInS	Ph56Gt	Total body bone mineral density	4120_irnt.gwas.imputed_v3.both_sexes.tsv.bgz_full_outcome_clump.csv	Simple mode	134	0.491247552017558	0.145563442338912	0.000968380357173172	0.205943205033291	0.776551899001826	1.63435389013437	1.22868341897973	2.17396328210838
BGGInS	Ph56Gt	Total body bone mineral density	4120_irnt.gwas.imputed_v3.both_sexes.tsv.bgz_full_outcome_clump.csv	Weighted mode	134	0.524262065769364	0.0393374847217501	2.89321187430635e-26	0.447160595714733	0.601363535823994	1.68921186108328	1.56386542920703	1.82460501928948
72uqAs	Ph56Gt	Total body bone mineral density	4120_raw.gwas.imputed_v3.both_sexes.tsv.bgz_full_outcome_clump.csv	MR Egger	118	0.0295375171610866	0.00560070829128819	6.27268428204839e-07	0.0185601289101618	0.0405149054120115	1.02997807660045	1.01873343865942	1.04134683129041
72uqAs	Ph56Gt	Total body bone mineral density	4120_raw.gwas.imputed_v3.both_sexes.tsv.bgz_full_outcome_clump.csv	Weighted median	118	0.0293403494669147	0.00181741015920261	1.25071421543959e-58	0.0257782255548775	0.0329024733789518	1.02977501821697	1.02611335751695	1.03344974546465
72uqAs	Ph56Gt	Total body bone mineral density	4120_raw.gwas.imputed_v3.both_sexes.tsv.bgz_full_outcome_clump.csv	Inverse variance weighted	118	0.0309171265314913	0.00257291369108914	2.91438288466806e-33	0.0258742156969566	0.0359600373660261	1.03140002464713	1.02621185901144	1.03661441982054
72uqAs	Ph56Gt	Total body bone mineral density	4120_raw.gwas.imputed_v3.both_sexes.tsv.bgz_full_outcome_clump.csv	Simple mode	118	0.0314166025330543	0.0086302498870127	0.000406855901289278	0.0145013127545094	0.0483318923115992	1.03191531288379	1.0146069668804	1.04951892478931
72uqAs	Ph56Gt	Total body bone mineral density	4120_raw.gwas.imputed_v3.both_sexes.tsv.bgz_full_outcome_clump.csv	Weighted mode	118	0.0288165845300902	0.00230746893974676	2.90298141851184e-23	0.0242939454081865	0.0333392236519938	1.0292357993939	1.02459144758189	1.03390120350319
n0G86h	Ph56Gt	Total body bone mineral density	4123_irnt.gwas.imputed_v3.both_sexes.tsv.bgz_full_outcome_clump.csv	MR Egger	153	0.535822547518534	0.0803670200298317	4.60746594942413e-10	0.378303188260064	0.693341906777004	1.70885327734375	1.45980547166863	2.00038949035488
n0G86h	Ph56Gt	Total body bone mineral density	4123_irnt.gwas.imputed_v3.both_sexes.tsv.bgz_full_outcome_clump.csv	Weighted median	153	0.51384950960923	0.0301035791748518	2.50838601079189e-65	0.45484649442652	0.57285252479194	1.67171410399644	1.57593145020442	1.7733182779861
n0G86h	Ph56Gt	Total body bone mineral density	4123_irnt.gwas.imputed_v3.both_sexes.tsv.bgz_full_outcome_clump.csv	Inverse variance weighted	153	0.538813699949248	0.0387534284627101	6.02006607074349e-44	0.462856980162337	0.61477041973616	1.71397237015475	1.58860612397813	1.84923200364947
n0G86h	Ph56Gt	Total body bone mineral density	4123_irnt.gwas.imputed_v3.both_sexes.tsv.bgz_full_outcome_clump.csv	Simple mode	153	0.608244294597739	0.115419954846934	4.60238693438574e-07	0.382021183097749	0.834467406097729	1.83720297833921	1.46524312319252	2.30358684520847
n0G86h	Ph56Gt	Total body bone mineral density	4123_irnt.gwas.imputed_v3.both_sexes.tsv.bgz_full_outcome_clump.csv	Weighted mode	153	0.514842605005195	0.0329163780357455	1.80137185721582e-33	0.450326504055134	0.579358705955256	1.67337510020382	1.56882432938243	1.7848934221236
GVT77D	Ph56Gt	Total body bone mineral density	4123_raw.gwas.imputed_v3.both_sexes.tsv.bgz_full_outcome_clump.csv	MR Egger	130	0.0287222093073617	0.00428062444078429	5.6728418907381e-10	0.0203321854034245	0.0371122332112989	1.02913866961948	1.02054029231485	1.03780949099402
GVT77D	Ph56Gt	Total body bone mineral density	4123_raw.gwas.imputed_v3.both_sexes.tsv.bgz_full_outcome_clump.csv	Weighted median	130	0.0253725312424689	0.00148981094574505	4.86147029847498e-65	0.0224525017888086	0.0282925606961292	1.02569715359541	1.02270645628353	1.02869659659415
GVT77D	Ph56Gt	Total body bone mineral density	4123_raw.gwas.imputed_v3.both_sexes.tsv.bgz_full_outcome_clump.csv	Inverse variance weighted	130	0.02630777920352	0.0020313915031949	2.33064433720313e-38	0.022326251857258	0.030289306549782	1.02665688348972	1.02257734781356	1.03075269432724
GVT77D	Ph56Gt	Total body bone mineral density	4123_raw.gwas.imputed_v3.both_sexes.tsv.bgz_full_outcome_clump.csv	Simple mode	130	0.0262231127869694	0.00551287856881867	5.18528108853775e-06	0.0154178707920848	0.037028354781854	1.02656996381001	1.01553733935592	1.03772244481455
GVT77D	Ph56Gt	Total body bone mineral density	4123_raw.gwas.imputed_v3.both_sexes.tsv.bgz_full_outcome_clump.csv	Weighted mode	130	0.0251894041280083	0.00154544929906664	4.04387797544458e-33	0.0221603235018377	0.028218484754179	1.02550933783297	1.02240768731208	1.02862039774706
