# Supplementary material for: Comprehensive assessment of quantitative ultrasound and bone mineral density in osteoporosis screening: An empirical study using Mendelian randomization and bibliometrics
Source: Medicine (Baltimore). 2026 May 15;105(20):e48754. doi: 10.1097/MD.0000000000048754 (PMC13183022; doi:10.1097/MD.0000000000048754)
Supplement: Supplementary file 9 [file medi-105-e48754-s009.xls]

## Sheet: Total body bone mineral density
id.exposure	id.outcome	outcome	exposure	method	nsnp	b	se	pval	lo_ci	up_ci	or	or_lci95	or_uci95
52hM0G	e9kopt	Total body bone mineral density(0-15)	3143_irnt.gwas.imputed_v3.both_sexes.tsv.bgz_full_outcome_clump.csv	MR Egger	246	-0.160679	0.116825142774201	0.170274595898056	-0.389656	0.0682981418082899	0.851565262184831	0.677289539110967	1.07068447670371
52hM0G	e9kopt	Total body bone mineral density(0-15)	3143_irnt.gwas.imputed_v3.both_sexes.tsv.bgz_full_outcome_clump.csv	Weighted median	246	-0.0808526	0.0599560255523731	0.177487204112505	-0.198366	0.0366611666042511	0.922329592711944	0.820069280760042	1.0373414753492
52hM0G	e9kopt	Total body bone mineral density(0-15)	3143_irnt.gwas.imputed_v3.both_sexes.tsv.bgz_full_outcome_clump.csv	Inverse variance weighted	246	-0.0960289	0.0447296654382373	0.0318034642911962	-0.183699	-0.00835873	0.9084377878584	0.832186241199138	0.99167610992932
52hM0G	e9kopt	Total body bone mineral density(0-15)	3143_irnt.gwas.imputed_v3.both_sexes.tsv.bgz_full_outcome_clump.csv	Simple mode	246	-0.134889	0.193518138995044	0.486441127311231	-0.514185	0.244406444362242	0.873812805105712	0.597987959112063	1.27686319888529
52hM0G	e9kopt	Total body bone mineral density(0-15)	3143_irnt.gwas.imputed_v3.both_sexes.tsv.bgz_full_outcome_clump.csv	Weighted mode	246	-0.0341014	0.159047408764792	0.830405492547322	-0.345834	0.277631525695454	0.966473503620934	0.707629719848154	1.3199997216083
ri7XdI	e9kopt	Total body bone mineral density(0-15)	3143_raw.gwas.imputed_v3.both_sexes.tsv.bgz_full_outcome_clump.csv	MR Egger	240	-0.0381796	0.0258657042380801	0.141246394583025	-0.0888764	0.0125171407286985	0.962540015077447	0.914958637282099	1.01259580802191
ri7XdI	e9kopt	Total body bone mineral density(0-15)	3143_raw.gwas.imputed_v3.both_sexes.tsv.bgz_full_outcome_clump.csv	Weighted median	240	-0.0301585	0.0135197914678867	0.0257014136177351	-0.0566573	-0.00365972	0.970291714573832	0.944917830330723	0.996346963884798
ri7XdI	e9kopt	Total body bone mineral density(0-15)	3143_raw.gwas.imputed_v3.both_sexes.tsv.bgz_full_outcome_clump.csv	Inverse variance weighted	240	-0.0239269	0.0100247272236263	0.0169962215841048	-0.0435754	-0.00427845	0.976357065877403	0.957360386840524	0.99573069158911
ri7XdI	e9kopt	Total body bone mineral density(0-15)	3143_raw.gwas.imputed_v3.both_sexes.tsv.bgz_full_outcome_clump.csv	Simple mode	240	-0.0681666	0.0424751682053311	0.109845540504276	-0.151418	0.0150847062374392	0.93410481684696	0.85948839771512	1.01519905466589
ri7XdI	e9kopt	Total body bone mineral density(0-15)	3143_raw.gwas.imputed_v3.both_sexes.tsv.bgz_full_outcome_clump.csv	Weighted mode	240	-0.0395875	0.0368870457499479	0.284259738955132	-0.111886	0.0327110996872566	0.961185836954205	0.894146077368578	1.03325198929495
GlqrKq	e9kopt	Total body bone mineral density(0-15)	3144_irnt.gwas.imputed_v3.both_sexes.tsv.bgz_full_outcome_clump.csv	MR Egger	236	0.498347103494418	0.0893911815803432	6.80233435612806e-08	0.323140387596945	0.67355381939189	1.6459983560411	1.38145927704108	1.96119468240355
GlqrKq	e9kopt	Total body bone mineral density(0-15)	3144_irnt.gwas.imputed_v3.both_sexes.tsv.bgz_full_outcome_clump.csv	Weighted median	236	0.383144813958573	0.0588049197557116	7.24367668871509e-11	0.267887171237379	0.498402456679768	1.46689044089954	1.30719964197598	1.64608946981489
GlqrKq	e9kopt	Total body bone mineral density(0-15)	3144_irnt.gwas.imputed_v3.both_sexes.tsv.bgz_full_outcome_clump.csv	Inverse variance weighted	236	0.452203761153541	0.0433068212619946	1.59651597982957e-25	0.367322391480032	0.537085130827051	1.57177218206389	1.44386333332535	1.71101220959754
GlqrKq	e9kopt	Total body bone mineral density(0-15)	3144_irnt.gwas.imputed_v3.both_sexes.tsv.bgz_full_outcome_clump.csv	Simple mode	236	0.34185616443481	0.142110698074945	0.0169214117019342	0.0633191962079188	0.620393132661702	1.4075578260777	1.06536684602127	1.85965899084589
GlqrKq	e9kopt	Total body bone mineral density(0-15)	3144_irnt.gwas.imputed_v3.both_sexes.tsv.bgz_full_outcome_clump.csv	Weighted mode	236	0.354411839531114	0.0699721882166589	8.25583920544071e-07	0.217266350626462	0.491557328435765	1.42534207783207	1.24267504533916	1.6348602528541
rfQ4M8	e9kopt	Total body bone mineral density(0-15)	3144_raw.gwas.imputed_v3.both_sexes.tsv.bgz_full_outcome_clump.csv	MR Egger	197	0.0267189077079417	0.00533072211741662	1.20373925447782e-06	0.0162706923578051	0.0371671230580782	1.02707905817686	1.01640378090723	1.0378664577614
rfQ4M8	e9kopt	Total body bone mineral density(0-15)	3144_raw.gwas.imputed_v3.both_sexes.tsv.bgz_full_outcome_clump.csv	Weighted median	197	0.0209785345826703	0.00339573268659523	6.49552793640113e-10	0.0143228985169437	0.027634170648397	1.02120013091527	1.01442596269931	1.02801953590228
rfQ4M8	e9kopt	Total body bone mineral density(0-15)	3144_raw.gwas.imputed_v3.both_sexes.tsv.bgz_full_outcome_clump.csv	Inverse variance weighted	197	0.0253369500847861	0.00255671774903817	3.76827296211704e-23	0.0203257832966713	0.0303481168729009	1.02566065875252	1.02053375872787	1.03081331500879
rfQ4M8	e9kopt	Total body bone mineral density(0-15)	3144_raw.gwas.imputed_v3.both_sexes.tsv.bgz_full_outcome_clump.csv	Simple mode	197	0.0100255642040125	0.00755095736263161	0.185814561313255	-0.00477431	0.0248254406347704	1.01007598854275	0.995237066685844	1.0251361577881
rfQ4M8	e9kopt	Total body bone mineral density(0-15)	3144_raw.gwas.imputed_v3.both_sexes.tsv.bgz_full_outcome_clump.csv	Weighted mode	197	0.0188178815946157	0.00396773732070207	4.05233653271685e-06	0.0110411164460396	0.0265946467431918	1.0189960537814	1.0111	1.02695144027135
ia3rlZ	e9kopt	Total body bone mineral density(0-15)	3147_irnt.gwas.imputed_v3.both_sexes.tsv.bgz_full_outcome_clump.csv	MR Egger	267	0.427564786082479	0.0783152773803253	1.0977774902872e-07	0.274066842417042	0.581062729747917	1.53351852710798	1.31530271731323	1.78793751584973
ia3rlZ	e9kopt	Total body bone mineral density(0-15)	3147_irnt.gwas.imputed_v3.both_sexes.tsv.bgz_full_outcome_clump.csv	Weighted median	267	0.336083646873116	0.0481687311408402	3.01086392011271e-12	0.241672933837069	0.430494359909162	1.39945608004037	1.27337764596009	1.53801766991545
ia3rlZ	e9kopt	Total body bone mineral density(0-15)	3147_irnt.gwas.imputed_v3.both_sexes.tsv.bgz_full_outcome_clump.csv	Inverse variance weighted	267	0.42102157206231	0.0387777625159097	1.841243471094e-27	0.345017157531127	0.497025986593493	1.52351714346102	1.41201414613649	1.6438252355832
ia3rlZ	e9kopt	Total body bone mineral density(0-15)	3147_irnt.gwas.imputed_v3.both_sexes.tsv.bgz_full_outcome_clump.csv	Simple mode	267	0.279447295860722	0.141308205552238	0.049009048173863	0.00248321297833592	0.556411378743108	1.32239871507221	1.00248629870533	1.74440125903273
ia3rlZ	e9kopt	Total body bone mineral density(0-15)	3147_irnt.gwas.imputed_v3.both_sexes.tsv.bgz_full_outcome_clump.csv	Weighted mode	267	0.256623942878987	0.0753629901408525	0.000763327877908991	0.108912482202916	0.404335403555058	1.29255895935073	1.11506475805975	1.49830639998428
XL5Ym0	e9kopt	Total body bone mineral density(0-15)	3147_raw.gwas.imputed_v3.both_sexes.tsv.bgz_full_outcome_clump.csv	MR Egger	227	0.0210806667994923	0.00403707826093208	4.02884159775491e-07	0.0131679934080654	0.0289933401909192	1.02130443367471	1.01325507323567	1.0294177387267
XL5Ym0	e9kopt	Total body bone mineral density(0-15)	3147_raw.gwas.imputed_v3.both_sexes.tsv.bgz_full_outcome_clump.csv	Weighted median	227	0.0172240200922881	0.00259471552987565	3.17719938895389e-11	0.0121383776537318	0.0223096625308443	1.01737320883884	1.01221234674503	1.02256038408487
XL5Ym0	e9kopt	Total body bone mineral density(0-15)	3147_raw.gwas.imputed_v3.both_sexes.tsv.bgz_full_outcome_clump.csv	Inverse variance weighted	227	0.0222105148766639	0.00196777989566339	1.51980217419158e-29	0.0183536662811636	0.0260673634721641	1.02245900464738	1.01852312998661	1.02641008869209
XL5Ym0	e9kopt	Total body bone mineral density(0-15)	3147_raw.gwas.imputed_v3.both_sexes.tsv.bgz_full_outcome_clump.csv	Simple mode	227	0.020844059181667	0.00599140113528992	0.000603712306776719	0.00910091295649877	0.0325872054068353	1.02106281385125	1.00914245218416	1.03312398321301
XL5Ym0	e9kopt	Total body bone mineral density(0-15)	3147_raw.gwas.imputed_v3.both_sexes.tsv.bgz_full_outcome_clump.csv	Weighted mode	227	0.0164629407361917	0.00315535071549365	4.09922609857161e-07	0.0102784533338241	0.0226474281385592	1.01659920166995	1.01033145808191	1.0229058281507
G6V8pG	e9kopt	Total body bone mineral density(0-15)	4100_irnt.gwas.imputed_v3.both_sexes.tsv.bgz_full_outcome_clump.csv	MR Egger	125	0.0270675982013253	0.139431724294245	0.846395926711475	-0.246219	0.300353777818046	1.0274372533264	0.781751329936738	1.3503364421629
G6V8pG	e9kopt	Total body bone mineral density(0-15)	4100_irnt.gwas.imputed_v3.both_sexes.tsv.bgz_full_outcome_clump.csv	Weighted median	125	-0.0813252	0.0689584283859398	0.238264364220578	-0.216484	0.0538333548488345	0.921893875276269	0.805346	1.05530872541891
G6V8pG	e9kopt	Total body bone mineral density(0-15)	4100_irnt.gwas.imputed_v3.both_sexes.tsv.bgz_full_outcome_clump.csv	Inverse variance weighted	125	-0.110204	0.0518889126846688	0.0336829349163373	-0.211906	-0.00850185	0.895651301367231	0.809040433799717	0.99153419301093
G6V8pG	e9kopt	Total body bone mineral density(0-15)	4100_irnt.gwas.imputed_v3.both_sexes.tsv.bgz_full_outcome_clump.csv	Simple mode	125	-0.0525012	0.207672709227015	0.800835585608216	-0.45954	0.354537292036255	0.948853165305738	0.631574274487685	1.42552090178314
G6V8pG	e9kopt	Total body bone mineral density(0-15)	4100_irnt.gwas.imputed_v3.both_sexes.tsv.bgz_full_outcome_clump.csv	Weighted mode	125	-0.207794	0.202841391066232	0.307634194799426	-0.605363	0.18977560987257	0.812374761283949	0.545876432415737	1.20897828442708
h7Qanw	e9kopt	Total body bone mineral density(0-15)	4101_irnt.gwas.imputed_v3.both_sexes.tsv.bgz_full_outcome_clump.csv	MR Egger	129	0.503911078552864	0.118924704167283	4.31404712111683e-05	0.27081865838499	0.737003498720738	1.65518217541877	1.3110373032048	2.08966444137558
h7Qanw	e9kopt	Total body bone mineral density(0-15)	4101_irnt.gwas.imputed_v3.both_sexes.tsv.bgz_full_outcome_clump.csv	Weighted median	129	0.401246898385899	0.0640635396131841	3.77000153134614e-10	0.275682360744058	0.526811436027739	1.49368601164236	1.31742933028722	1.69352378156758
h7Qanw	e9kopt	Total body bone mineral density(0-15)	4101_irnt.gwas.imputed_v3.both_sexes.tsv.bgz_full_outcome_clump.csv	Inverse variance weighted	129	0.46110466088094	0.0553105987740565	7.64300164919177e-17	0.352695887283789	0.569513434478091	1.58582481641767	1.4228983561449	1.76740688293412
h7Qanw	e9kopt	Total body bone mineral density(0-15)	4101_irnt.gwas.imputed_v3.both_sexes.tsv.bgz_full_outcome_clump.csv	Simple mode	129	0.352319107582924	0.135184639667343	0.0102407078573087	0.087357213834932	0.617281001330915	1.42236233791464	1.09128643271319	1.85388048423555
h7Qanw	e9kopt	Total body bone mineral density(0-15)	4101_irnt.gwas.imputed_v3.both_sexes.tsv.bgz_full_outcome_clump.csv	Weighted mode	129	0.363774249915702	0.0637504911510186	7.6237481669766e-08	0.238823287259706	0.488725212571699	1.43874937969997	1.26975413502441	1.63023668952041
Fwgc3W	e9kopt	Total body bone mineral density(0-15)	4101_raw.gwas.imputed_v3.both_sexes.tsv.bgz_full_outcome_clump.csv	MR Egger	109	0.0283492957099326	0.00666302630876235	4.50038581023009e-05	0.0152897641447584	0.0414088272751068	1.0287549613654	1.01540725060494	1.04227813018217
Fwgc3W	e9kopt	Total body bone mineral density(0-15)	4101_raw.gwas.imputed_v3.both_sexes.tsv.bgz_full_outcome_clump.csv	Weighted median	109	0.0220354844328407	0.00357092896735241	6.79458100630771e-10	0.0150364636568299	0.0290345052088514	1.02228005885494	1.01515008002501	1.02946011559859
Fwgc3W	e9kopt	Total body bone mineral density(0-15)	4101_raw.gwas.imputed_v3.both_sexes.tsv.bgz_full_outcome_clump.csv	Inverse variance weighted	109	0.0246977246445402	0.00308037423597044	1.07684328319831e-15	0.0186601911420381	0.0307352581470423	1.02500523986892	1.01883538050115	1.03121246264724
Fwgc3W	e9kopt	Total body bone mineral density(0-15)	4101_raw.gwas.imputed_v3.both_sexes.tsv.bgz_full_outcome_clump.csv	Simple mode	109	0.0186926622473822	0.00643507474598769	0.00445783966366418	0.00607991574524633	0.0313054087495181	1.01886846374924	1.00609843594771	1.03180057669496
Fwgc3W	e9kopt	Total body bone mineral density(0-15)	4101_raw.gwas.imputed_v3.both_sexes.tsv.bgz_full_outcome_clump.csv	Weighted mode	109	0.0192429392310984	0.00336777863261253	9.88162565549739e-08	0.0126420931111778	0.0258437853510189	1.01942927790169	1.01272234218582	1.0261806315047
qRVZ9G	e9kopt	Total body bone mineral density(0-15)	4104_irnt.gwas.imputed_v3.both_sexes.tsv.bgz_full_outcome_clump.csv	MR Egger	139	0.485421601363786	0.0960480620941479	1.35952182594833e-06	0.297167399659256	0.673675803068316	1.62485990760997	1.34604060732835	1.96143393073299
qRVZ9G	e9kopt	Total body bone mineral density(0-15)	4104_irnt.gwas.imputed_v3.both_sexes.tsv.bgz_full_outcome_clump.csv	Weighted median	139	0.367010179729777	0.0592580847477959	5.88727497279392e-10	0.250864333624098	0.483156025835457	1.44341261259074	1.28513572279791	1.62118283168576
qRVZ9G	e9kopt	Total body bone mineral density(0-15)	4104_irnt.gwas.imputed_v3.both_sexes.tsv.bgz_full_outcome_clump.csv	Inverse variance weighted	139	0.430142250372702	0.0457935129747156	5.82694072459446e-21	0.34038696494226	0.519897535803145	1.53747621455802	1.40549136123016	1.6818553109161
qRVZ9G	e9kopt	Total body bone mineral density(0-15)	4104_irnt.gwas.imputed_v3.both_sexes.tsv.bgz_full_outcome_clump.csv	Simple mode	139	0.297161623022024	0.124162044491855	0.0180411941568082	0.0538040158179875	0.54051923022606	1.34603283176252	1.05527776413785	1.71689809617362
qRVZ9G	e9kopt	Total body bone mineral density(0-15)	4104_irnt.gwas.imputed_v3.both_sexes.tsv.bgz_full_outcome_clump.csv	Weighted mode	139	0.339175458395768	0.0630886716342726	3.16104813673849e-07	0.215521661992594	0.462829254798943	1.40378963028223	1.24050885452569	1.58856207990663
lcHLSW	e9kopt	Total body bone mineral density(0-15)	4104_raw.gwas.imputed_v3.both_sexes.tsv.bgz_full_outcome_clump.csv	MR Egger	120	0.0236208807803499	0.00509891575482951	9.37326629193556e-06	0.0136270059008841	0.0336147556598158	1.02390206334664	1.01372027673164	1.03418611562708
lcHLSW	e9kopt	Total body bone mineral density(0-15)	4104_raw.gwas.imputed_v3.both_sexes.tsv.bgz_full_outcome_clump.csv	Weighted median	120	0.0183164041800927	0.00286454024224596	1.61404466761503e-10	0.0127019053052906	0.0239309030548948	1.01848517838188	1.01278291714267	1.02421954500388
lcHLSW	e9kopt	Total body bone mineral density(0-15)	4104_raw.gwas.imputed_v3.both_sexes.tsv.bgz_full_outcome_clump.csv	Inverse variance weighted	120	0.0214913647271904	0.00234769195582185	5.47354779104945e-20	0.0168898884937795	0.0260928409606012	1.02172396743409	1.01703332908774	1.02643623937638
lcHLSW	e9kopt	Total body bone mineral density(0-15)	4104_raw.gwas.imputed_v3.both_sexes.tsv.bgz_full_outcome_clump.csv	Simple mode	120	0.0127998738635165	0.0058191367932996	0.0297665072713262	0.00139436574864924	0.0242053819783837	1.01288214288528	1.00139533832856	1.02450071026721
lcHLSW	e9kopt	Total body bone mineral density(0-15)	4104_raw.gwas.imputed_v3.both_sexes.tsv.bgz_full_outcome_clump.csv	Weighted mode	120	0.0155066708415621	0.002848213354952	2.83656459883303e-07	0.00992417266585615	0.021089169017268	1.01562752312601	1.00997358057636	1.02131311706433
8zAvJP	e9kopt	Total body bone mineral density(0-15)	4119_irnt.gwas.imputed_v3.both_sexes.tsv.bgz_full_outcome_clump.csv	MR Egger	141	-0.128918	0.137095638467307	0.348668202895444	-0.397626	0.139789259490119	0.879045875671929	0.671913515911261	1.15003141511129
8zAvJP	e9kopt	Total body bone mineral density(0-15)	4119_irnt.gwas.imputed_v3.both_sexes.tsv.bgz_full_outcome_clump.csv	Weighted median	141	-0.188546	0.065574451166949	0.00403651490933933	-0.317072	-0.0600199	0.828162553043351	0.728278500687627	0.941745793148791
8zAvJP	e9kopt	Total body bone mineral density(0-15)	4119_irnt.gwas.imputed_v3.both_sexes.tsv.bgz_full_outcome_clump.csv	Inverse variance weighted	141	-0.117518	0.0499627163418237	0.0186674306780117	-0.215445	-0.0195907	0.889124837656173	0.806182969811394	0.980599946339804
8zAvJP	e9kopt	Total body bone mineral density(0-15)	4119_irnt.gwas.imputed_v3.both_sexes.tsv.bgz_full_outcome_clump.csv	Simple mode	141	-0.309237	0.202345264267405	0.128702855513157	-0.705834	0.0873594248299323	0.73400657463879	0.49369665401835	1.09128884554471
8zAvJP	e9kopt	Total body bone mineral density(0-15)	4119_irnt.gwas.imputed_v3.both_sexes.tsv.bgz_full_outcome_clump.csv	Weighted mode	141	-0.309237	0.195519208571667	0.115992684470222	-0.692455	0.0739803556662853	0.73400657463879	0.500346239138874	1.07678565255176
nQFsRq	e9kopt	Total body bone mineral density(0-15)	4119_raw.gwas.imputed_v3.both_sexes.tsv.bgz_full_outcome_clump.csv	MR Egger	138	-0.023573	0.0306628402357572	0.443356688407887	-0.0836722	0.0365261767795307	0.97670268245764	0.919732734663446	1.03720145425619
nQFsRq	e9kopt	Total body bone mineral density(0-15)	4119_raw.gwas.imputed_v3.both_sexes.tsv.bgz_full_outcome_clump.csv	Weighted median	138	-0.0409545	0.0145648251079581	0.00492530194909759	-0.0695016	-0.0124075	0.959872777604027	0.932858655881749	0.987669185868672
nQFsRq	e9kopt	Total body bone mineral density(0-15)	4119_raw.gwas.imputed_v3.both_sexes.tsv.bgz_full_outcome_clump.csv	Inverse variance weighted	138	-0.026203	0.0110316783068163	0.0175371297820314	-0.0478251	-0.00458089	0.974137339628953	0.953300534325252	0.995429586254284
nQFsRq	e9kopt	Total body bone mineral density(0-15)	4119_raw.gwas.imputed_v3.both_sexes.tsv.bgz_full_outcome_clump.csv	Simple mode	138	-0.0686714	0.0410574832089077	0.0966948169522483	-0.149144	0.0118012890266808	0.933633442101474	0.861445018982562	1.01187119897653
nQFsRq	e9kopt	Total body bone mineral density(0-15)	4119_raw.gwas.imputed_v3.both_sexes.tsv.bgz_full_outcome_clump.csv	Weighted mode	138	-0.070667	0.0494348982854186	0.15513795294618	-0.167559	0.02622538594255	0.931772106893708	0.845726366679544	1.02657229736591
QY9N6o	e9kopt	Total body bone mineral density(0-15)	4120_irnt.gwas.imputed_v3.both_sexes.tsv.bgz_full_outcome_clump.csv	MR Egger	130	0.475077731068249	0.114252758890406	5.83561186873129e-05	0.251142323643054	0.699013138493444	1.60813919500515	1.2854930273631	2.01176639270974
QY9N6o	e9kopt	Total body bone mineral density(0-15)	4120_irnt.gwas.imputed_v3.both_sexes.tsv.bgz_full_outcome_clump.csv	Weighted median	130	0.394784605188879	0.0607420798503414	8.06627700432937e-11	0.275730128682209	0.513839081695548	1.48406449669995	1.31749226267305	1.67169667159696
QY9N6o	e9kopt	Total body bone mineral density(0-15)	4120_irnt.gwas.imputed_v3.both_sexes.tsv.bgz_full_outcome_clump.csv	Inverse variance weighted	130	0.463142404497543	0.0531953001395412	3.13530637169768e-18	0.358879616224042	0.567405192771043	1.58905961554066	1.43172443480319	1.76368468705316
QY9N6o	e9kopt	Total body bone mineral density(0-15)	4120_irnt.gwas.imputed_v3.both_sexes.tsv.bgz_full_outcome_clump.csv	Simple mode	130	0.389250631346092	0.13282057940565	0.00400203497253014	0.128922295711018	0.649578966981167	1.47587440537149	1.13760172419812	1.91473449283495
QY9N6o	e9kopt	Total body bone mineral density(0-15)	4120_irnt.gwas.imputed_v3.both_sexes.tsv.bgz_full_outcome_clump.csv	Weighted mode	130	0.37842020897114	0.0628025757365997	1.64844749545191e-08	0.255327160527404	0.501513257414875	1.45997630913852	1.29088387804654	1.65121809908364
75P4sT	e9kopt	Total body bone mineral density(0-15)	4120_raw.gwas.imputed_v3.both_sexes.tsv.bgz_full_outcome_clump.csv	MR Egger	115	0.0244583841531934	0.00656772258973749	0.000307531328104668	0.0115856478773079	0.0373311204290789	1.02475994396696	1.01165302143304	1.03803667908946
75P4sT	e9kopt	Total body bone mineral density(0-15)	4120_raw.gwas.imputed_v3.both_sexes.tsv.bgz_full_outcome_clump.csv	Weighted median	115	0.0220331318689722	0.00353415079841203	4.53658732364314e-10	0.0151061963040846	0.0289600674338598	1.02227765387864	1.01522087159566	1.02938348773018
75P4sT	e9kopt	Total body bone mineral density(0-15)	4120_raw.gwas.imputed_v3.both_sexes.tsv.bgz_full_outcome_clump.csv	Inverse variance weighted	115	0.0262527106445172	0.00300894858247996	2.6646669172254e-18	0.0203551714228564	0.0321502498661779	1.02660034853122	1.02056375074345	1.03267265257725
75P4sT	e9kopt	Total body bone mineral density(0-15)	4120_raw.gwas.imputed_v3.both_sexes.tsv.bgz_full_outcome_clump.csv	Simple mode	115	0.0215083103700814	0.00662317869692021	0.00152982194559991	0.00852688012411783	0.0344897406160451	1.02174128135028	1.00856333751537	1.03509140892145
75P4sT	e9kopt	Total body bone mineral density(0-15)	4120_raw.gwas.imputed_v3.both_sexes.tsv.bgz_full_outcome_clump.csv	Weighted mode	115	0.0209485099825359	0.00348562922516341	2.27718404717913e-08	0.0141166767012156	0.0277803432638562	1.02116947024998	1.01421678750435	1.02816981518968
nvV9Vh	e9kopt	Total body bone mineral density(0-15)	4123_irnt.gwas.imputed_v3.both_sexes.tsv.bgz_full_outcome_clump.csv	MR Egger	148	0.421772390917965	0.0935357545085966	1.32661653759788e-05	0.238442312081115	0.605102469754814	1.5246614583921	1.26927048235174	1.83143986646507
nvV9Vh	e9kopt	Total body bone mineral density(0-15)	4123_irnt.gwas.imputed_v3.both_sexes.tsv.bgz_full_outcome_clump.csv	Weighted median	148	0.372003627693841	0.0558260629222871	2.67165069713848e-11	0.262584544366159	0.481422711021524	1.45063824375504	1.30028639541069	1.61837524538589
nvV9Vh	e9kopt	Total body bone mineral density(0-15)	4123_irnt.gwas.imputed_v3.both_sexes.tsv.bgz_full_outcome_clump.csv	Inverse variance weighted	148	0.430856242877741	0.0451492652532919	1.38853805794449e-21	0.342363682981289	0.519348802774193	1.53857435303656	1.40827236908626	1.68093267452077
nvV9Vh	e9kopt	Total body bone mineral density(0-15)	4123_irnt.gwas.imputed_v3.both_sexes.tsv.bgz_full_outcome_clump.csv	Simple mode	148	0.355102261456162	0.117680224324272	0.00300455871934783	0.124449021780588	0.585755501131735	1.42632650504927	1.13252428491714	1.79634761576427
nvV9Vh	e9kopt	Total body bone mineral density(0-15)	4123_irnt.gwas.imputed_v3.both_sexes.tsv.bgz_full_outcome_clump.csv	Weighted mode	148	0.355102261456162	0.0622066958094508	6.09047729051426e-08	0.233177137669638	0.477027385242685	1.42632650504927	1.26260511444722	1.61127756867731
KvJh8v	e9kopt	Total body bone mineral density(0-15)	4123_raw.gwas.imputed_v3.both_sexes.tsv.bgz_full_outcome_clump.csv	MR Egger	127	0.0230892275004512	0.00488983176998297	6.16686255675547e-06	0.0135051572312846	0.0326732977696178	1.02335784713635	1.01359676378967	1.03321293112659
KvJh8v	e9kopt	Total body bone mineral density(0-15)	4123_raw.gwas.imputed_v3.both_sexes.tsv.bgz_full_outcome_clump.csv	Weighted median	127	0.0181932659289846	0.00282677619122511	1.22624647482178e-10	0.0126527845941834	0.0237337472637858	1.01835977161958	1.01273316974741	1.02401763409382
KvJh8v	e9kopt	Total body bone mineral density(0-15)	4123_raw.gwas.imputed_v3.both_sexes.tsv.bgz_full_outcome_clump.csv	Inverse variance weighted	127	0.0207260323214233	0.00232143173649475	4.33290569013272e-19	0.0161760261178936	0.025276038524953	1.02094230812482	1.01630756633726	1.02559818606461
KvJh8v	e9kopt	Total body bone mineral density(0-15)	4123_raw.gwas.imputed_v3.both_sexes.tsv.bgz_full_outcome_clump.csv	Simple mode	127	0.018294412039709	0.0053538108159418	0.000852735850815136	0.00780094284046306	0.0287878812389549	1.01846277995915	1.00783144947029	1.02920625736308
KvJh8v	e9kopt	Total body bone mineral density(0-15)	4123_raw.gwas.imputed_v3.both_sexes.tsv.bgz_full_outcome_clump.csv	Weighted mode	127	0.017804411111678	0.0029835106551842	2.27774610571319e-08	0.0119567302275169	0.023652091995839	1.01796385449876	1.01202849767583	1.02393402107329
