# Supplementary material for: Comprehensive assessment of quantitative ultrasound and bone mineral density in osteoporosis screening: An empirical study using Mendelian randomization and bibliometrics
Source: Medicine (Baltimore). 2026 May 15;105(20):e48754. doi: 10.1097/MD.0000000000048754 (PMC13183022; doi:10.1097/MD.0000000000048754)
Supplement: Supplementary file 10 [file medi-105-e48754-s010.xls]

## Sheet: Total body bone mineral density
id.exposure	id.outcome	outcome	exposure	method	nsnp	b	se	pval	lo_ci	up_ci	or	or_lci95	or_uci95
Qc4FNW	Ovztds	Total body bone mineral density(15-30)	30630_irnt.gwas.imputed_v3.both_sexes.varorder.tsv.bgz_full_outcome_clump.csv	MR Egger	219	-0.0342229	0.0919378879663796	0.710077745652964	-0.214421	0.145975339076477	0.966356059239361	0.807008416214975	1.15716765087598
Qc4FNW	Ovztds	Total body bone mineral density(15-30)	30630_irnt.gwas.imputed_v3.both_sexes.varorder.tsv.bgz_full_outcome_clump.csv	Weighted median	219	-0.194256	0.0989529621191945	0.0496334276387329	-0.388203	-0.000307715	0.823447469528775	0.678274418125551	0.999692332414977
Qc4FNW	Ovztds	Total body bone mineral density(15-30)	30630_irnt.gwas.imputed_v3.both_sexes.varorder.tsv.bgz_full_outcome_clump.csv	Inverse variance weighted	219	-0.127008	0.0576097285765506	0.027480728949677	-0.239923	-0.0140925	0.880726983972124	0.786688699316116	0.986006308430448
Qc4FNW	Ovztds	Total body bone mineral density(15-30)	30630_irnt.gwas.imputed_v3.both_sexes.varorder.tsv.bgz_full_outcome_clump.csv	Simple mode	219	-0.170946	0.196505389637263	0.385295864980195	-0.556096	0.214204758703994	0.84286725143715	0.573443211250943	1.23887629953008
Qc4FNW	Ovztds	Total body bone mineral density(15-30)	30630_irnt.gwas.imputed_v3.both_sexes.varorder.tsv.bgz_full_outcome_clump.csv	Weighted mode	219	-0.103044	0.0986058440671592	0.297178327886047	-0.296311	0.0902239218321825	0.902087702458245	0.743556155828615	1.09441932064908
nbpG7i	Ovztds	Total body bone mineral density(15-30)	30630_raw.gwas.imputed_v3.both_sexes.varorder.tsv.bgz_full_outcome_clump.csv	MR Egger	217	-0.161237	0.345805539304874	0.641497656905053	-0.839016	0.516541726157191	0.851090227401517	0.432135540876954	1.67622078412805
nbpG7i	Ovztds	Total body bone mineral density(15-30)	30630_raw.gwas.imputed_v3.both_sexes.varorder.tsv.bgz_full_outcome_clump.csv	Weighted median	217	-0.643763	0.379255705026466	0.0896139057461367	-1.3871	0.0995781812113525	0.525311950911451	0.249797626611082	1.10470483452605
nbpG7i	Ovztds	Total body bone mineral density(15-30)	30630_raw.gwas.imputed_v3.both_sexes.varorder.tsv.bgz_full_outcome_clump.csv	Inverse variance weighted	217	-0.469985	0.216081624640977	0.0296273879611818	-0.893505	-0.0464654	0.625011392559844	0.409218766052678	0.954597572828096
nbpG7i	Ovztds	Total body bone mineral density(15-30)	30630_raw.gwas.imputed_v3.both_sexes.varorder.tsv.bgz_full_outcome_clump.csv	Simple mode	217	-0.702221	0.802130853564353	0.382304854760756	-2.2744	0.869955887757221	0.495483817225934	0.102858907675835	2.38680556385551
nbpG7i	Ovztds	Total body bone mineral density(15-30)	30630_raw.gwas.imputed_v3.both_sexes.varorder.tsv.bgz_full_outcome_clump.csv	Weighted mode	217	-0.380301	0.345031403811276	0.271592125174339	-1.05656	0.295960622646689	0.683655646564613	0.347648808307763	1.34441721619801
43CQpQ	Ovztds	Total body bone mineral density(15-30)	3144_irnt.gwas.imputed_v3.both_sexes.tsv.bgz_full_outcome_clump.csv	MR Egger	233	0.551291397293128	0.127933500579863	2.42532231068355e-05	0.300541736156597	0.80204105842966	1.73549278202439	1.35059027301112	2.23008802643284
43CQpQ	Ovztds	Total body bone mineral density(15-30)	3144_irnt.gwas.imputed_v3.both_sexes.tsv.bgz_full_outcome_clump.csv	Weighted median	233	0.520669470040227	0.0913508723894974	1.200423174237e-08	0.341621760156812	0.699717179923642	1.68315409383542	1.40722792716811	2.01318325830561
43CQpQ	Ovztds	Total body bone mineral density(15-30)	3144_irnt.gwas.imputed_v3.both_sexes.tsv.bgz_full_outcome_clump.csv	Inverse variance weighted	233	0.587473456489643	0.0618491021049077	2.12943254119491e-21	0.466249216364024	0.708697696615262	1.79943631313788	1.59400420178316	2.03134410901618
43CQpQ	Ovztds	Total body bone mineral density(15-30)	3144_irnt.gwas.imputed_v3.both_sexes.tsv.bgz_full_outcome_clump.csv	Simple mode	233	0.509466198468043	0.241540032708693	0.0359957185617773	0.0360477343590045	0.982884662577081	1.66440249717009	1.03670533177433	2.67215339564691
43CQpQ	Ovztds	Total body bone mineral density(15-30)	3144_irnt.gwas.imputed_v3.both_sexes.tsv.bgz_full_outcome_clump.csv	Weighted mode	233	0.557355132539494	0.137908951590049	7.22734388446591e-05	0.287053587422999	0.82765667765599	1.74604832143181	1.33249561656875	2.28795104679245
CC88nJ	Ovztds	Total body bone mineral density(15-30)	3144_raw.gwas.imputed_v3.both_sexes.tsv.bgz_full_outcome_clump.csv	MR Egger	194	0.0295461154480655	0.00731403637069517	7.73601610325169e-05	0.0152106041615029	0.043881626734628	1.02998693268561	1.01532687416532	1.04485866423582
CC88nJ	Ovztds	Total body bone mineral density(15-30)	3144_raw.gwas.imputed_v3.both_sexes.tsv.bgz_full_outcome_clump.csv	Weighted median	194	0.0300495500253429	0.00519848772155193	7.45051949588686e-09	0.0198605140911012	0.0402385859595847	1.0305055942668	1.0200590462398	1.04105912665522
CC88nJ	Ovztds	Total body bone mineral density(15-30)	3144_raw.gwas.imputed_v3.both_sexes.tsv.bgz_full_outcome_clump.csv	Inverse variance weighted	194	0.0327903895632014	0.00351008946118912	9.47519304072294e-21	0.0259106142192708	0.0396701649071321	1.03333391896505	1.02624921228648	1.04046753488332
CC88nJ	Ovztds	Total body bone mineral density(15-30)	3144_raw.gwas.imputed_v3.both_sexes.tsv.bgz_full_outcome_clump.csv	Simple mode	194	0.0353931122961172	0.014183065724066	0.0134183924735666	0.00759430347694784	0.0631919211152865	1.03602690367267	1.00762321333668	1.0652312599858
CC88nJ	Ovztds	Total body bone mineral density(15-30)	3144_raw.gwas.imputed_v3.both_sexes.tsv.bgz_full_outcome_clump.csv	Weighted mode	194	0.031885004263167	0.00755709004286166	3.76902349062714e-05	0.0170731077791582	0.0466969007471759	1.03239877702056	1.0172196862791	1.04780437222201
QNi53w	Ovztds	Total body bone mineral density(15-30)	3147_irnt.gwas.imputed_v3.both_sexes.tsv.bgz_full_outcome_clump.csv	MR Egger	267	0.483740499092276	0.110006799665409	1.5879277009174e-05	0.268127171748074	0.699353826436477	1.62213064665456	1.30751340820816	2.01245189402833
QNi53w	Ovztds	Total body bone mineral density(15-30)	3147_irnt.gwas.imputed_v3.both_sexes.tsv.bgz_full_outcome_clump.csv	Weighted median	267	0.564933259874099	0.081363274377966	3.82923532938019e-12	0.405461242093285	0.724405277654912	1.7593303608737	1.49999420098889	2.06350352331455
QNi53w	Ovztds	Total body bone mineral density(15-30)	3147_irnt.gwas.imputed_v3.both_sexes.tsv.bgz_full_outcome_clump.csv	Inverse variance weighted	267	0.561835816125186	0.0545702745458977	7.37288475279092e-25	0.454878078015227	0.668793554235146	1.75388936498464	1.57598122456119	1.95188106093251
QNi53w	Ovztds	Total body bone mineral density(15-30)	3147_irnt.gwas.imputed_v3.both_sexes.tsv.bgz_full_outcome_clump.csv	Simple mode	267	0.78585642788022	0.226962924243688	0.000623469986959408	0.341009096362591	1.23070375939785	2.19428538342258	1.40636603361936	3.42363810615547
QNi53w	Ovztds	Total body bone mineral density(15-30)	3147_irnt.gwas.imputed_v3.both_sexes.tsv.bgz_full_outcome_clump.csv	Weighted mode	267	0.646140005458779	0.174602031531612	0.000261344691033857	0.303920023656819	0.988359987260739	1.90816110388266	1.35516067096072	2.6868244307809
SQiuj9	Ovztds	Total body bone mineral density(15-30)	3147_raw.gwas.imputed_v3.both_sexes.tsv.bgz_full_outcome_clump.csv	MR Egger	224	0.0240618440960701	0.00600126690830702	8.31331998689772e-05	0.0122993609557884	0.0358243272363519	1.02435366615828	1.01237530914776	1.03647375028856
SQiuj9	Ovztds	Total body bone mineral density(15-30)	3147_raw.gwas.imputed_v3.both_sexes.tsv.bgz_full_outcome_clump.csv	Weighted median	224	0.0263210270121952	0.00419053590760474	3.36262232701285e-10	0.0181075766332899	0.0345344773911005	1.02667048453378	1.01827251282661	1.03513771660879
SQiuj9	Ovztds	Total body bone mineral density(15-30)	3147_raw.gwas.imputed_v3.both_sexes.tsv.bgz_full_outcome_clump.csv	Inverse variance weighted	224	0.0281384009434874	0.00292027457229371	5.65977091871984e-22	0.0224146627817917	0.0338621391051831	1.02853802520425	1.02266775881889	1.03444198779948
SQiuj9	Ovztds	Total body bone mineral density(15-30)	3147_raw.gwas.imputed_v3.both_sexes.tsv.bgz_full_outcome_clump.csv	Simple mode	224	0.0358388986833843	0.0112945464192449	0.0017206212096719	0.0137015877016643	0.0579762096651043	1.03648885332095	1.01379588463481	1.05968978503553
SQiuj9	Ovztds	Total body bone mineral density(15-30)	3147_raw.gwas.imputed_v3.both_sexes.tsv.bgz_full_outcome_clump.csv	Weighted mode	224	0.0288436967780865	0.0066340931915178	2.09121610964899e-05	0.0158408741227116	0.0418465194334614	1.02926370466842	1.01596700590163	1.04273442699806
jS3j3N	Ovztds	Total body bone mineral density(15-30)	4101_irnt.gwas.imputed_v3.both_sexes.tsv.bgz_full_outcome_clump.csv	MR Egger	129	0.661539512972441	0.150950394294684	2.43311533413601e-05	0.36567674015486	0.957402285790021	1.93777326630273	1.44148919175791	2.60492083677599
jS3j3N	Ovztds	Total body bone mineral density(15-30)	4101_irnt.gwas.imputed_v3.both_sexes.tsv.bgz_full_outcome_clump.csv	Weighted median	129	0.541354579866901	0.101665583015766	1.01033099551036e-07	0.342090037155999	0.740619122577803	1.71833290558195	1.40788705395393	2.09723355727534
jS3j3N	Ovztds	Total body bone mineral density(15-30)	4101_irnt.gwas.imputed_v3.both_sexes.tsv.bgz_full_outcome_clump.csv	Inverse variance weighted	129	0.554171197822751	0.0699120598302307	2.25064903692587e-15	0.417143560555499	0.691198835090003	1.7405	1.51762036772006	1.99610710264605
jS3j3N	Ovztds	Total body bone mineral density(15-30)	4101_irnt.gwas.imputed_v3.both_sexes.tsv.bgz_full_outcome_clump.csv	Simple mode	129	0.536632813450007	0.229914185482875	0.021150477605725	0.0860010099035721	0.987264616996441	1.71023846404528	1.08980742890499	2.68388297448002
jS3j3N	Ovztds	Total body bone mineral density(15-30)	4101_irnt.gwas.imputed_v3.both_sexes.tsv.bgz_full_outcome_clump.csv	Weighted mode	129	0.60202265823635	0.115165318176837	6.79365267103748e-07	0.376298634609748	0.827746681862951	1.82580805378133	1.45688214424386	2.28815698127933
EYgRzO	Ovztds	Total body bone mineral density(15-30)	4101_raw.gwas.imputed_v3.both_sexes.tsv.bgz_full_outcome_clump.csv	MR Egger	110	0.0393675476507864	0.00801928942266603	3.26377589718598e-06	0.0236497403823609	0.0550853549192118	1.04015271908935	1.02393161317908	1.05663079946311
EYgRzO	Ovztds	Total body bone mineral density(15-30)	4101_raw.gwas.imputed_v3.both_sexes.tsv.bgz_full_outcome_clump.csv	Weighted median	110	0.0259596625956715	0.00571732627744871	5.61143383169897e-06	0.0147537030918721	0.037165622099471	1.0262995493786	1.01486307619346	1.03786489996797
EYgRzO	Ovztds	Total body bone mineral density(15-30)	4101_raw.gwas.imputed_v3.both_sexes.tsv.bgz_full_outcome_clump.csv	Inverse variance weighted	110	0.0294068074218364	0.00373557918966161	3.4877120202167e-15	0.0220850722100997	0.0367285426335732	1.02984345723285	1.02233075270768	1.03741136965343
EYgRzO	Ovztds	Total body bone mineral density(15-30)	4101_raw.gwas.imputed_v3.both_sexes.tsv.bgz_full_outcome_clump.csv	Simple mode	110	0.0235309734076621	0.012055787234075	0.0535225474741647	-9.83696e-05	0.0471603163864491	1.02381001114038	0.999901635267003	1.0482900536825
EYgRzO	Ovztds	Total body bone mineral density(15-30)	4101_raw.gwas.imputed_v3.both_sexes.tsv.bgz_full_outcome_clump.csv	Weighted mode	110	0.0284783997152701	0.00604028361184649	7.20256202197429e-06	0.0166394438360509	0.0403173555944892	1.02888778632536	1.01677865041653	1.04114113373233
VFo34p	Ovztds	Total body bone mineral density(15-30)	4104_irnt.gwas.imputed_v3.both_sexes.tsv.bgz_full_outcome_clump.csv	MR Egger	139	0.575163026871224	0.134176047798653	3.3983237239606e-05	0.312177973185863	0.838148080556585	1.77742027056096	1.36639785356997	2.31208122140044
VFo34p	Ovztds	Total body bone mineral density(15-30)	4104_irnt.gwas.imputed_v3.both_sexes.tsv.bgz_full_outcome_clump.csv	Weighted median	139	0.495327545296321	0.0954585677377009	2.1150921733844e-07	0.308228752530427	0.682426338062214	1.64103566454966	1.36101228833543	1.97867284182833
VFo34p	Ovztds	Total body bone mineral density(15-30)	4104_irnt.gwas.imputed_v3.both_sexes.tsv.bgz_full_outcome_clump.csv	Inverse variance weighted	139	0.531859900886316	0.0636881982739844	6.76896071083013e-17	0.407031032269306	0.656688769503325	1.70209509464768	1.50235072629091	1.92839638609307
VFo34p	Ovztds	Total body bone mineral density(15-30)	4104_irnt.gwas.imputed_v3.both_sexes.tsv.bgz_full_outcome_clump.csv	Simple mode	139	0.398883877345673	0.197680893634137	0.0455488834447819	0.0114293258227653	0.786338428868581	1.49016056715957	1.01149489011428	2.19534328608072
VFo34p	Ovztds	Total body bone mineral density(15-30)	4104_irnt.gwas.imputed_v3.both_sexes.tsv.bgz_full_outcome_clump.csv	Weighted mode	139	0.526422718160333	0.100574969868726	6.03393736964912e-07	0.329295777217629	0.723549659103036	1.69286560654529	1.38998892184844	2.0617387065308
hHKNGh	Ovztds	Total body bone mineral density(15-30)	4104_raw.gwas.imputed_v3.both_sexes.tsv.bgz_full_outcome_clump.csv	MR Egger	120	0.0287340760227134	0.00713477135654972	0.000100155378887609	0.014749924163876	0.0427182278815509	1.02915088218759	1.01485924110621	1.04364378369656
hHKNGh	Ovztds	Total body bone mineral density(15-30)	4104_raw.gwas.imputed_v3.both_sexes.tsv.bgz_full_outcome_clump.csv	Weighted median	120	0.024374812880105	0.00474805548923492	2.84189767417953e-07	0.0150686241212046	0.0336810016390054	1.02467430705228	1.01518272824798	1.03425462856831
hHKNGh	Ovztds	Total body bone mineral density(15-30)	4104_raw.gwas.imputed_v3.both_sexes.tsv.bgz_full_outcome_clump.csv	Inverse variance weighted	120	0.0279879087404308	0.00326861867682007	1.10340163057569e-17	0.0215814161338635	0.0343944013469982	1.02838324989744	1.02181597925743	1.03499272876725
hHKNGh	Ovztds	Total body bone mineral density(15-30)	4104_raw.gwas.imputed_v3.both_sexes.tsv.bgz_full_outcome_clump.csv	Simple mode	120	0.0140074397752058	0.00942245845616816	0.139764854765559	-0.00446058	0.0324754583492954	1.01410600363113	0.99554935480736	1.03300854109809
hHKNGh	Ovztds	Total body bone mineral density(15-30)	4104_raw.gwas.imputed_v3.both_sexes.tsv.bgz_full_outcome_clump.csv	Weighted mode	120	0.025801033233226	0.00542436807982197	5.58061580066485e-06	0.015169271796775	0.0364327946696771	1.02613676104725	1.0152849091719	1.03710460271822
I8XYDY	Ovztds	Total body bone mineral density(15-30)	4120_irnt.gwas.imputed_v3.both_sexes.tsv.bgz_full_outcome_clump.csv	MR Egger	131	0.710099367019166	0.154359232883786	9.94875160539082e-06	0.407555270566947	1.01264346347139	2.03419338033708	1.50313852255656	2.75286851245708
I8XYDY	Ovztds	Total body bone mineral density(15-30)	4120_irnt.gwas.imputed_v3.both_sexes.tsv.bgz_full_outcome_clump.csv	Weighted median	131	0.552587459036623	0.0991968333963274	2.53840363630647e-08	0.358161665579821	0.747013252493425	1.73774354607481	1.43069689622801	2.11068650521724
I8XYDY	Ovztds	Total body bone mineral density(15-30)	4120_irnt.gwas.imputed_v3.both_sexes.tsv.bgz_full_outcome_clump.csv	Inverse variance weighted	131	0.572258074199902	0.0716742817750839	1.41496164000258e-15	0.431776481920738	0.712739666479067	1.77226444114388	1.53999086088973	2.03957135663023
I8XYDY	Ovztds	Total body bone mineral density(15-30)	4120_irnt.gwas.imputed_v3.both_sexes.tsv.bgz_full_outcome_clump.csv	Simple mode	131	0.577733858629522	0.220634557713538	0.00988028690787183	0.145290125510988	1.01017759174806	1.78199559771861	1.15637501549732	2.74608865439972
I8XYDY	Ovztds	Total body bone mineral density(15-30)	4120_irnt.gwas.imputed_v3.both_sexes.tsv.bgz_full_outcome_clump.csv	Weighted mode	131	0.606252584504172	0.11163043278343	2.66073790218399e-07	0.38745693624865	0.825048232759695	1.83354744421386	1.47322950946368	2.28199082939024
OoaaXj	Ovztds	Total body bone mineral density(15-30)	4120_raw.gwas.imputed_v3.both_sexes.tsv.bgz_full_outcome_clump.csv	MR Egger	116	0.0307182963030436	0.00857851034177748	0.000504624099002077	0.0139044160331598	0.0475321765729275	1.03119497153066	1.01400153201742	1.0486799435051
OoaaXj	Ovztds	Total body bone mineral density(15-30)	4120_raw.gwas.imputed_v3.both_sexes.tsv.bgz_full_outcome_clump.csv	Weighted median	116	0.027508874588805	0.00560111079041403	9.04630744479288e-07	0.0165306974395935	0.0384870517380165	1.0278907371744	1.01666808541418	1.03923727195441
OoaaXj	Ovztds	Total body bone mineral density(15-30)	4120_raw.gwas.imputed_v3.both_sexes.tsv.bgz_full_outcome_clump.csv	Inverse variance weighted	116	0.0318105663206569	0.00393002008301377	5.76180941569568e-16	0.0241077269579499	0.0395134056833639	1.03232193023994	1.02440066751433	1.04030444478347
OoaaXj	Ovztds	Total body bone mineral density(15-30)	4120_raw.gwas.imputed_v3.both_sexes.tsv.bgz_full_outcome_clump.csv	Simple mode	116	0.0331951170469665	0.011216299862405	0.00374198074799658	0.0112111693166528	0.0551790647772802	1.03375222224567	1.01127424999101	1.05672982082492
OoaaXj	Ovztds	Total body bone mineral density(15-30)	4120_raw.gwas.imputed_v3.both_sexes.tsv.bgz_full_outcome_clump.csv	Weighted mode	116	0.0310344535639137	0.00581665933865033	4.840037425394e-07	0.019633801260159	0.0424351058676683	1.03152104285048	1.01982781197858	1.04334834699103
P8egCd	Ovztds	Total body bone mineral density(15-30)	4123_irnt.gwas.imputed_v3.both_sexes.tsv.bgz_full_outcome_clump.csv	MR Egger	148	0.558473259981422	0.127152688186242	2.14344746120129e-05	0.309253991136387	0.807692528826457	1.74800171784448	1.3624083662108	2.24272698360288
P8egCd	Ovztds	Total body bone mineral density(15-30)	4123_irnt.gwas.imputed_v3.both_sexes.tsv.bgz_full_outcome_clump.csv	Weighted median	148	0.497240117145572	0.0901166615750769	3.43391097701974e-08	0.320611460458422	0.673868773832723	1.64417726647735	1.37797008100547	1.96181246665995
P8egCd	Ovztds	Total body bone mineral density(15-30)	4123_irnt.gwas.imputed_v3.both_sexes.tsv.bgz_full_outcome_clump.csv	Inverse variance weighted	148	0.563390220286627	0.0610873542391242	2.89716877833739e-20	0.443659005977944	0.683121434595311	1.75662	1.55839899026904	1.98004868857858
P8egCd	Ovztds	Total body bone mineral density(15-30)	4123_irnt.gwas.imputed_v3.both_sexes.tsv.bgz_full_outcome_clump.csv	Simple mode	148	0.363947801891436	0.191455158071801	0.0592650104261732	-0.0113043	0.739199911712165	1.43899909916643	0.988759345680474	2.09425925170569
P8egCd	Ovztds	Total body bone mineral density(15-30)	4123_irnt.gwas.imputed_v3.both_sexes.tsv.bgz_full_outcome_clump.csv	Weighted mode	148	0.52499498642279	0.100968828145128	6.57954017145923e-07	0.327096083258339	0.72289388958724	1.69045037315438	1.38693473198657	2.06038712434915
cWYOlk	Ovztds	Total body bone mineral density(15-30)	4123_raw.gwas.imputed_v3.both_sexes.tsv.bgz_full_outcome_clump.csv	MR Egger	127	0.0293191372054135	0.00691435735180242	4.30284206262214e-05	0.0157669967958808	0.0428712776149463	1.02975317459168	1.01589195174752	1.04380352532331
cWYOlk	Ovztds	Total body bone mineral density(15-30)	4123_raw.gwas.imputed_v3.both_sexes.tsv.bgz_full_outcome_clump.csv	Weighted median	127	0.0245718885240249	0.0046324639214513	1.13118198296851e-07	0.0154922592379803	0.0336515178100694	1.02487626530102	1.01561288641023	1.03422413523129
cWYOlk	Ovztds	Total body bone mineral density(15-30)	4123_raw.gwas.imputed_v3.both_sexes.tsv.bgz_full_outcome_clump.csv	Inverse variance weighted	127	0.0284769910872307	0.00326343309410682	2.63643046628616e-18	0.0220806622227813	0.0348733199516801	1.02888633700619	1.02232624425197	1.03548852475425
cWYOlk	Ovztds	Total body bone mineral density(15-30)	4123_raw.gwas.imputed_v3.both_sexes.tsv.bgz_full_outcome_clump.csv	Simple mode	127	0.0201116079380755	0.009812107291766	0.0424714594356915	0.000879877646214146	0.0393433382299369	1.02031520894896	1.00088026485211	1.04012753789923
cWYOlk	Ovztds	Total body bone mineral density(15-30)	4123_raw.gwas.imputed_v3.both_sexes.tsv.bgz_full_outcome_clump.csv	Weighted mode	127	0.0259858596335295	0.00502677772193855	8.95159798730218e-07	0.0161333752985299	0.035838343968529	1.02632643573892	1.0162642209112	1.03648827836534
