# Supplementary material for: Comprehensive assessment of quantitative ultrasound and bone mineral density in osteoporosis screening: An empirical study using Mendelian randomization and bibliometrics
Source: Medicine (Baltimore). 2026 May 15;105(20):e48754. doi: 10.1097/MD.0000000000048754 (PMC13183022; doi:10.1097/MD.0000000000048754)
Supplement: Supplementary file 11 [file medi-105-e48754-s011.xls]

## Sheet: Total body bone mineral density
id.exposure	id.outcome	outcome	exposure	method	nsnp	b	se	pval	lo_ci	up_ci	or	or_lci95	or_uci95
0qCG6s	6Qco14	Total body bone mineral density(45-60)	30710_raw.gwas.imputed_v3.both_sexes.varorder.tsv.bgz_full_outcome_clump.csv	MR Egger	47	-0.0312515	0.0216248323136128	0.155339320103126	-0.0736362	0.0111331863203545	0.969231795152174	0.929009646618206	1.01119539086979
0qCG6s	6Qco14	Total body bone mineral density(45-60)	30710_raw.gwas.imputed_v3.both_sexes.varorder.tsv.bgz_full_outcome_clump.csv	Weighted median	47	-0.0307208	0.0183194247476387	0.093552321330088	-0.0666268	0.00518531895799706	0.969746333493398	0.935544256946691	1.00519878599124
0qCG6s	6Qco14	Total body bone mineral density(45-60)	30710_raw.gwas.imputed_v3.both_sexes.varorder.tsv.bgz_full_outcome_clump.csv	Inverse variance weighted	47	-0.0311969	0.0133779091586074	0.0197023944704791	-0.0574176	-0.00497615	0.969284749598249	0.94419973363561	0.995036211444561
0qCG6s	6Qco14	Total body bone mineral density(45-60)	30710_raw.gwas.imputed_v3.both_sexes.varorder.tsv.bgz_full_outcome_clump.csv	Simple mode	47	-0.0367989	0.0321875990919075	0.258844854192632	-0.0998866	0.0262888239526161	0.963869978765535	0.904940064553828	1.02663742313534
0qCG6s	6Qco14	Total body bone mineral density(45-60)	30710_raw.gwas.imputed_v3.both_sexes.varorder.tsv.bgz_full_outcome_clump.csv	Weighted mode	47	-0.0226032	0.0155486285055122	0.152815271373828	-0.0530785	0.00787208809010029	0.977650315222909	0.948305533764797	1.00790315444106
Nz9ZZ8	6Qco14	Total body bone mineral density(45-60)	30750_irnt.gwas.imputed_v3.both_sexes.varorder.tsv.bgz_full_outcome_clump.csv	MR Egger	289	0.0322629127177638	0.0533669222632018	0.545956416710259	-0.0723363	0.136862080353639	1.03278900297711	0.930218052821479	1.1466699892946
Nz9ZZ8	6Qco14	Total body bone mineral density(45-60)	30750_irnt.gwas.imputed_v3.both_sexes.varorder.tsv.bgz_full_outcome_clump.csv	Weighted median	289	0.0333980895712205	0.0423909022940929	0.430778693180729	-0.0496881	0.116484258067643	1.03396206683929	0.951526179284814	1.12353982364009
Nz9ZZ8	6Qco14	Total body bone mineral density(45-60)	30750_irnt.gwas.imputed_v3.both_sexes.varorder.tsv.bgz_full_outcome_clump.csv	Inverse variance weighted	289	0.0614881092019455	0.0290913312790293	0.034547473023995	0.00446909989504819	0.118507118508843	1.0634178515667	1.0044791012154	1.1258148881967
Nz9ZZ8	6Qco14	Total body bone mineral density(45-60)	30750_irnt.gwas.imputed_v3.both_sexes.varorder.tsv.bgz_full_outcome_clump.csv	Simple mode	289	-0.0631558	0.0951377941795623	0.507327056886909	-0.249626	0.12331428955094	0.938797209856999	0.779092215281338	1.13123990196337
Nz9ZZ8	6Qco14	Total body bone mineral density(45-60)	30750_irnt.gwas.imputed_v3.both_sexes.varorder.tsv.bgz_full_outcome_clump.csv	Weighted mode	289	0.0383041868308345	0.0471790401635298	0.417525330651615	-0.0541667	0.130775105551353	1.0390472493019	0.947274152524683	1.13971143771254
CDAg96	6Qco14	Total body bone mineral density(45-60)	30750_raw.gwas.imputed_v3.both_sexes.varorder.tsv.bgz_full_outcome_clump.csv	MR Egger	170	0.002289984496556	0.0134194050399922	0.86470649008738	-0.024012	0.0285920183749408	1.00229260851366	0.97627394618949	1.0290046938179
CDAg96	6Qco14	Total body bone mineral density(45-60)	30750_raw.gwas.imputed_v3.both_sexes.varorder.tsv.bgz_full_outcome_clump.csv	Weighted median	170	0.00963584471144532	0.00936779497260108	0.303661113941742	-0.00872503	0.0279967228577434	1.0096824189369	0.991312919209794	1.02839231422799
CDAg96	6Qco14	Total body bone mineral density(45-60)	30750_raw.gwas.imputed_v3.both_sexes.varorder.tsv.bgz_full_outcome_clump.csv	Inverse variance weighted	170	0.0139787412164984	0.00668107476001975	0.0364126445139288	0.000883834686859713	0.0270736477461371	1.01407690066806	1.00088422538383	1.0274434688729
CDAg96	6Qco14	Total body bone mineral density(45-60)	30750_raw.gwas.imputed_v3.both_sexes.varorder.tsv.bgz_full_outcome_clump.csv	Simple mode	170	0.0140629096372283	0.0188978633670242	0.457817093702444	-0.0229769	0.0511027218365957	1.01416225751141	0.977285056293453	1.05243099537562
CDAg96	6Qco14	Total body bone mineral density(45-60)	30750_raw.gwas.imputed_v3.both_sexes.varorder.tsv.bgz_full_outcome_clump.csv	Weighted mode	170	0.0120782046102433	0.0104513794078167	0.249452900075241	-0.0084065	0.032562908249564	1.01215144067994	0.991628736778162	1.03309888154206
Rgprxl	6Qco14	Total body bone mineral density(45-60)	3143_irnt.gwas.imputed_v3.both_sexes.tsv.bgz_full_outcome_clump.csv	MR Egger	251	-0.180485	0.108625875884683	0.097865479647873	-0.393392	0.0324215452846061	0.834865060443973	0.674764263623987	1.03295284994305
Rgprxl	6Qco14	Total body bone mineral density(45-60)	3143_irnt.gwas.imputed_v3.both_sexes.tsv.bgz_full_outcome_clump.csv	Weighted median	251	-0.0972382	0.0525131813607336	0.0640702695711271	-0.200164	0.00568767298117458	0.907339886075658	0.818596493919914	1.00570387850248
Rgprxl	6Qco14	Total body bone mineral density(45-60)	3143_irnt.gwas.imputed_v3.both_sexes.tsv.bgz_full_outcome_clump.csv	Inverse variance weighted	251	-0.11216	0.0413316063115966	0.00665429003807449	-0.19317	-0.0311503	0.893901006901772	0.824341668443479	0.969329879501038
Rgprxl	6Qco14	Total body bone mineral density(45-60)	3143_irnt.gwas.imputed_v3.both_sexes.tsv.bgz_full_outcome_clump.csv	Simple mode	251	-0.185941	0.158038398297341	0.2404919584714	-0.495696	0.12381428996829	0.830322606902177	0.609146652623002	1.13180566381527
Rgprxl	6Qco14	Total body bone mineral density(45-60)	3143_irnt.gwas.imputed_v3.both_sexes.tsv.bgz_full_outcome_clump.csv	Weighted mode	251	-0.111471	0.100986606097033	0.270732618182065	-0.309405	0.0864627288689687	0.894517314961277	0.733883657990102	1.0903107298464
voua2F	6Qco14	Total body bone mineral density(45-60)	3143_raw.gwas.imputed_v3.both_sexes.tsv.bgz_full_outcome_clump.csv	MR Egger	247	-0.0443954	0.023129987115302	0.0560966312642374	-0.0897302	0.000939325236065547	0.95657560531406	0.914177774997242	1.00093976654018
voua2F	6Qco14	Total body bone mineral density(45-60)	3143_raw.gwas.imputed_v3.both_sexes.tsv.bgz_full_outcome_clump.csv	Weighted median	247	-0.0207194	0.0118752187864851	0.0810274781497031	-0.0439948	0.00255607827485312	0.979493820403834	0.956958953390379	1.00255934782808
voua2F	6Qco14	Total body bone mineral density(45-60)	3143_raw.gwas.imputed_v3.both_sexes.tsv.bgz_full_outcome_clump.csv	Inverse variance weighted	247	-0.0253437	0.00891499005887276	0.00447157386916053	-0.0428171	-0.00787037	0.974974708057782	0.958086580021407	0.992160521996997
voua2F	6Qco14	Total body bone mineral density(45-60)	3143_raw.gwas.imputed_v3.both_sexes.tsv.bgz_full_outcome_clump.csv	Simple mode	247	-0.0274397	0.0333880608570978	0.411963609101245	-0.0928803	0.0380009455290336	0.972933393662892	0.911302619489381	1.0387322150295
voua2F	6Qco14	Total body bone mineral density(45-60)	3143_raw.gwas.imputed_v3.both_sexes.tsv.bgz_full_outcome_clump.csv	Weighted mode	247	-0.0209236	0.0257030716312104	0.416403335565158	-0.0713016	0.029454423688612	0.979293782979543	0.931180989652213	1.02989249570115
Lj0W4H	6Qco14	Total body bone mineral density(45-60)	3144_irnt.gwas.imputed_v3.both_sexes.tsv.bgz_full_outcome_clump.csv	MR Egger	240	0.717486950862092	0.094838735774438	8.41450585413679e-13	0.531603028744194	0.90337087297999	2.04927680090425	1.70165792998473	2.46790811051082
Lj0W4H	6Qco14	Total body bone mineral density(45-60)	3144_irnt.gwas.imputed_v3.both_sexes.tsv.bgz_full_outcome_clump.csv	Weighted median	240	0.601224730520701	0.0493647836345519	4.01082442498331e-34	0.504469754596979	0.697979706444423	1.82435177201282	1.65610714440377	2.00968844273936
Lj0W4H	6Qco14	Total body bone mineral density(45-60)	3144_irnt.gwas.imputed_v3.both_sexes.tsv.bgz_full_outcome_clump.csv	Inverse variance weighted	240	0.667084543002196	0.0460565449683004	1.528574796727e-47	0.576813714864327	0.757355371140065	1.9485481230993	1.78035665972469	2.13262874452412
Lj0W4H	6Qco14	Total body bone mineral density(45-60)	3144_irnt.gwas.imputed_v3.both_sexes.tsv.bgz_full_outcome_clump.csv	Simple mode	240	0.559286645837757	0.147290995302775	0.000185643652337402	0.270596295044319	0.847976996631196	1.74942409611139	1.31074580898033	2.33491852278819
Lj0W4H	6Qco14	Total body bone mineral density(45-60)	3144_irnt.gwas.imputed_v3.both_sexes.tsv.bgz_full_outcome_clump.csv	Weighted mode	240	0.584035175255523	0.0654252718791977	1.18728136308753e-16	0.455801642372296	0.71226870813875	1.79325996911891	1.57743741698781	2.03861102964391
MHuUdA	6Qco14	Total body bone mineral density(45-60)	3144_raw.gwas.imputed_v3.both_sexes.tsv.bgz_full_outcome_clump.csv	MR Egger	202	0.0388884361901706	0.00564400933718626	7.08988657289216e-11	0.0278261778892856	0.0499506944910557	1.03965448936416	1.02821694204805	1.0512192641974
MHuUdA	6Qco14	Total body bone mineral density(45-60)	3144_raw.gwas.imputed_v3.both_sexes.tsv.bgz_full_outcome_clump.csv	Weighted median	202	0.0328880510285569	0.00276384435022258	1.19220946311189e-32	0.0274709161021206	0.0383051859549931	1.03343484079778	1.02785172073805	1.03904828743962
MHuUdA	6Qco14	Total body bone mineral density(45-60)	3144_raw.gwas.imputed_v3.both_sexes.tsv.bgz_full_outcome_clump.csv	Inverse variance weighted	202	0.0368175570630407	0.00272224919310455	1.11824821879545e-41	0.0314819486445558	0.0421531654815256	1.03750371834475	1.03198274674013	1.04305422641938
MHuUdA	6Qco14	Total body bone mineral density(45-60)	3144_raw.gwas.imputed_v3.both_sexes.tsv.bgz_full_outcome_clump.csv	Simple mode	202	0.031639782909743	0.00814172434680361	0.00013826778189167	0.0156820031900079	0.0475975626294781	1.03214564183353	1.01580561109662	1.04874851479297
MHuUdA	6Qco14	Total body bone mineral density(45-60)	3144_raw.gwas.imputed_v3.both_sexes.tsv.bgz_full_outcome_clump.csv	Weighted mode	202	0.0324467115700823	0.00348266783294971	2.17731139299747e-17	0.0256206826175008	0.0392727405226637	1.03297884585646	1.02595171333781	1.04005410987174
RiXymo	6Qco14	Total body bone mineral density(45-60)	3147_irnt.gwas.imputed_v3.both_sexes.tsv.bgz_full_outcome_clump.csv	MR Egger	273	0.713668755549007	0.0792493528121537	3.92106906683365e-17	0.558340024037186	0.868997487060829	2.04146718064335	1.7477688366995	2.38451914356937
RiXymo	6Qco14	Total body bone mineral density(45-60)	3147_irnt.gwas.imputed_v3.both_sexes.tsv.bgz_full_outcome_clump.csv	Weighted median	273	0.609307508240697	0.0468358181497168	1.08139369952757e-38	0.517509304667253	0.701105711814142	1.83915735638726	1.67784344423582	2.01598056908936
RiXymo	6Qco14	Total body bone mineral density(45-60)	3147_irnt.gwas.imputed_v3.both_sexes.tsv.bgz_full_outcome_clump.csv	Inverse variance weighted	273	0.625229168669861	0.0394291598671845	1.25709579525914e-56	0.547948015330179	0.702510322009543	1.86867414993554	1.72970005580434	2.01881422557595
RiXymo	6Qco14	Total body bone mineral density(45-60)	3147_irnt.gwas.imputed_v3.both_sexes.tsv.bgz_full_outcome_clump.csv	Simple mode	273	0.601358074596786	0.147395180168908	5.92452542443352e-05	0.312463521465727	0.890252627727845	1.82459505473411	1.36678808183852	2.43574491027316
RiXymo	6Qco14	Total body bone mineral density(45-60)	3147_irnt.gwas.imputed_v3.both_sexes.tsv.bgz_full_outcome_clump.csv	Weighted mode	273	0.588456031223189	0.0933532304762699	1.16927752162051e-09	0.4054836994897	0.771428362956678	1.80120526271406	1.50002788733154	2.16285338814622
MD0fg1	6Qco14	Total body bone mineral density(45-60)	3147_raw.gwas.imputed_v3.both_sexes.tsv.bgz_full_outcome_clump.csv	MR Egger	234	0.0353304177371614	0.00436772395047544	3.34879573256053e-14	0.0267696787942296	0.0438911566800933	1.03596195245894	1.02713120542013	1.04486862172935
MD0fg1	6Qco14	Total body bone mineral density(45-60)	3147_raw.gwas.imputed_v3.both_sexes.tsv.bgz_full_outcome_clump.csv	Weighted median	234	0.0301128310615253	0.0023060254828713	5.69671590017896e-39	0.0255930211150976	0.0346326410079531	1.03057080779196	1.02592333436453	1.0352393344585
MD0fg1	6Qco14	Total body bone mineral density(45-60)	3147_raw.gwas.imputed_v3.both_sexes.tsv.bgz_full_outcome_clump.csv	Inverse variance weighted	234	0.0312268966979359	0.00212938348689667	1.08400578586392e-48	0.0270533050636184	0.0354004883322533	1.03171957109486	1.0274225681292	1.03603454547273
MD0fg1	6Qco14	Total body bone mineral density(45-60)	3147_raw.gwas.imputed_v3.both_sexes.tsv.bgz_full_outcome_clump.csv	Simple mode	234	0.0286868662211826	0.00670080391644492	2.71848405688376e-05	0.0155532905449505	0.0418204418974146	1.02910229732555	1.01567487248359	1.04270723540799
MD0fg1	6Qco14	Total body bone mineral density(45-60)	3147_raw.gwas.imputed_v3.both_sexes.tsv.bgz_full_outcome_clump.csv	Weighted mode	234	0.0280624128531597	0.0037395382105611	1.29810901454095e-12	0.0207329179604599	0.0353919077458594	1.0284598715333	1.02094933798923	1.03602565572694
7CKN2b	6Qco14	Total body bone mineral density(45-60)	4101_irnt.gwas.imputed_v3.both_sexes.tsv.bgz_full_outcome_clump.csv	MR Egger	134	0.624245558875459	0.123475309057893	1.40263437257893e-06	0.382233953121988	0.866257164628929	1.86683700740293	1.46555491617628	2.37799373721313
7CKN2b	6Qco14	Total body bone mineral density(45-60)	4101_irnt.gwas.imputed_v3.both_sexes.tsv.bgz_full_outcome_clump.csv	Weighted median	134	0.631066793098148	0.0587086499103403	5.98244916875373e-27	0.515997839273882	0.746135746922415	1.87961467005636	1.67530935750899	2.10883517844383
7CKN2b	6Qco14	Total body bone mineral density(45-60)	4101_irnt.gwas.imputed_v3.both_sexes.tsv.bgz_full_outcome_clump.csv	Inverse variance weighted	134	0.667397568184774	0.0574422446158736	3.31584745011661e-31	0.554810768737662	0.779984367631886	1.94915816320527	1.74161138626876	2.18143816418726
7CKN2b	6Qco14	Total body bone mineral density(45-60)	4101_irnt.gwas.imputed_v3.both_sexes.tsv.bgz_full_outcome_clump.csv	Simple mode	134	0.543401668410118	0.160979587669577	0.000965814471121482	0.227881676577747	0.85892166024249	1.72185408804289	1.25593670991052	2.36061377704393
7CKN2b	6Qco14	Total body bone mineral density(45-60)	4101_irnt.gwas.imputed_v3.both_sexes.tsv.bgz_full_outcome_clump.csv	Weighted mode	134	0.597913795088972	0.0619792285554256	5.09446918852269e-17	0.476434507120338	0.719393083057607	1.81832144960384	1.61032256058749	2.05318671861816
3UUmsm	6Qco14	Total body bone mineral density(45-60)	4101_raw.gwas.imputed_v3.both_sexes.tsv.bgz_full_outcome_clump.csv	MR Egger	114	0.0391780859867821	0.0072364622548487	3.55412303248792e-07	0.0249946199672787	0.0533615520062856	1.03995566869171	1.02530960431037	1.05481094519879
3UUmsm	6Qco14	Total body bone mineral density(45-60)	4101_raw.gwas.imputed_v3.both_sexes.tsv.bgz_full_outcome_clump.csv	Weighted median	114	0.0349472122588146	0.00317674532803508	3.78132740909824e-28	0.0287207914158658	0.0411736331017633	1.03556504221734	1.02913721041355	1.04203302126417
3UUmsm	6Qco14	Total body bone mineral density(45-60)	4101_raw.gwas.imputed_v3.both_sexes.tsv.bgz_full_outcome_clump.csv	Inverse variance weighted	114	0.034639046470366	0.00336552147346794	7.63097847090157e-25	0.0280426243823689	0.0412354685583632	1.03524596566638	1.02843952008653	1.04209745784404
3UUmsm	6Qco14	Total body bone mineral density(45-60)	4101_raw.gwas.imputed_v3.both_sexes.tsv.bgz_full_outcome_clump.csv	Simple mode	114	0.0303270949079922	0.00850792387767303	0.000535294087776931	0.013651564107753	0.0470026257082313	1.03079164551522	1.01374517218959	1.04812476114586
3UUmsm	6Qco14	Total body bone mineral density(45-60)	4101_raw.gwas.imputed_v3.both_sexes.tsv.bgz_full_outcome_clump.csv	Weighted mode	114	0.0332858813285218	0.00313963014261354	1.19933748580918e-18	0.0271322062489993	0.0394395564080444	1.03384605428166	1.02750363618585	1.0402276218908
xiJJOt	6Qco14	Total body bone mineral density(45-60)	4104_irnt.gwas.imputed_v3.both_sexes.tsv.bgz_full_outcome_clump.csv	MR Egger	141	0.707322205269961	0.10324636090715	2.18288219156409e-10	0.504959337891946	0.909685072647976	2.02855193352174	1.65691814530639	2.48354027545148
xiJJOt	6Qco14	Total body bone mineral density(45-60)	4104_irnt.gwas.imputed_v3.both_sexes.tsv.bgz_full_outcome_clump.csv	Weighted median	141	0.587336992422523	0.0538765878186579	1.13340985317749e-27	0.481738880297954	0.692935104547093	1.79919077149426	1.61888700681357	1.99957589294735
xiJJOt	6Qco14	Total body bone mineral density(45-60)	4104_irnt.gwas.imputed_v3.both_sexes.tsv.bgz_full_outcome_clump.csv	Inverse variance weighted	141	0.618605577678543	0.0494101878616294	5.81829368934531e-36	0.52176160946975	0.715449545887337	1.85633771751357	1.68499333695941	2.04510584456185
xiJJOt	6Qco14	Total body bone mineral density(45-60)	4104_irnt.gwas.imputed_v3.both_sexes.tsv.bgz_full_outcome_clump.csv	Simple mode	141	0.572897407677344	0.138097956672739	5.77743074233081e-05	0.302225412598776	0.843569402755911	1.77339787141333	1.35286614541557	2.32464979701838
xiJJOt	6Qco14	Total body bone mineral density(45-60)	4104_irnt.gwas.imputed_v3.both_sexes.tsv.bgz_full_outcome_clump.csv	Weighted mode	141	0.581685301717329	0.0579603785220091	3.43806203928278e-18	0.468082959814191	0.695287643620467	1.78905098220067	1.59692987819788	2.00428551097381
3PLGhD	6Qco14	Total body bone mineral density(45-60)	4104_raw.gwas.imputed_v3.both_sexes.tsv.bgz_full_outcome_clump.csv	MR Egger	122	0.0329431216655788	0.00557697011656157	3.33151661386304e-08	0.0220122602371181	0.0438739830940395	1.0334917542799	1.02225631749846	1.04485067774225
3PLGhD	6Qco14	Total body bone mineral density(45-60)	4104_raw.gwas.imputed_v3.both_sexes.tsv.bgz_full_outcome_clump.csv	Weighted median	122	0.0290508036511155	0.00261156495207174	9.59757651686615e-29	0.0239321363450549	0.0341694709571761	1.02947689433158	1.02422080816454	1.03475995362938
3PLGhD	6Qco14	Total body bone mineral density(45-60)	4104_raw.gwas.imputed_v3.both_sexes.tsv.bgz_full_outcome_clump.csv	Inverse variance weighted	122	0.031797503854615	0.00258132310438193	7.22032185676197e-35	0.0267381105700264	0.0368568971392036	1.03230844565785	1.02709878122374	1.0375445346229
3PLGhD	6Qco14	Total body bone mineral density(45-60)	4104_raw.gwas.imputed_v3.both_sexes.tsv.bgz_full_outcome_clump.csv	Simple mode	122	0.0289140015826161	0.00668586587413918	3.15865299553282e-05	0.0158097044693033	0.0420182986959289	1.02933606939575	1.01593533905571	1.04291356253432
3PLGhD	6Qco14	Total body bone mineral density(45-60)	4104_raw.gwas.imputed_v3.both_sexes.tsv.bgz_full_outcome_clump.csv	Weighted mode	122	0.0280642963181997	0.00287969012294242	6.46487981342283e-17	0.0224201036772326	0.0337084889591668	1.02846180860333	1.02267332306238	1.03428305784713
fdREVj	6Qco14	Total body bone mineral density(45-60)	4120_irnt.gwas.imputed_v3.both_sexes.tsv.bgz_full_outcome_clump.csv	MR Egger	134	0.666282524828435	0.11930504723068	1.28144446886941e-07	0.432444632256303	0.900120417400567	1.94699	1.54102015012188	2.45989930800329
fdREVj	6Qco14	Total body bone mineral density(45-60)	4120_irnt.gwas.imputed_v3.both_sexes.tsv.bgz_full_outcome_clump.csv	Weighted median	134	0.628190254610963	0.0582487849435236	4.06979097524602e-27	0.514022636121656	0.742357873100269	1.87421565507689	1.67200354708346	2.10088329529122
fdREVj	6Qco14	Total body bone mineral density(45-60)	4120_irnt.gwas.imputed_v3.both_sexes.tsv.bgz_full_outcome_clump.csv	Inverse variance weighted	134	0.641996192397815	0.0557186553122203	1.02086223339532e-30	0.532787627985863	0.751204756809767	1.90027040106772	1.70367490709709	2.11955202376429
fdREVj	6Qco14	Total body bone mineral density(45-60)	4120_irnt.gwas.imputed_v3.both_sexes.tsv.bgz_full_outcome_clump.csv	Simple mode	134	0.394307365833904	0.155461823542372	0.0123570413508057	0.0896021916908548	0.699012539976953	1.48335641169326	1.09373909864935	2.01176518863474
fdREVj	6Qco14	Total body bone mineral density(45-60)	4120_irnt.gwas.imputed_v3.both_sexes.tsv.bgz_full_outcome_clump.csv	Weighted mode	134	0.593496114659382	0.0613883381443694	4.51912976763548e-17	0.473174971896418	0.713817257422346	1.81030640351242	1.60508220268467	2.04177036485519
uwJ3Eo	6Qco14	Total body bone mineral density(45-60)	4120_raw.gwas.imputed_v3.both_sexes.tsv.bgz_full_outcome_clump.csv	MR Egger	118	0.036088165869663	0.00682465840966104	5.89758983674829e-07	0.0227118353867273	0.0494644963525986	1.03674724818437	1.02297171282193	1.05070828757604
uwJ3Eo	6Qco14	Total body bone mineral density(45-60)	4120_raw.gwas.imputed_v3.both_sexes.tsv.bgz_full_outcome_clump.csv	Weighted median	118	0.0340010611333617	0.0029940961918623	6.92153257003646e-30	0.0281326325973116	0.0398694896694118	1.03458570456094	1.02853209225798	1.04067494649782
uwJ3Eo	6Qco14	Total body bone mineral density(45-60)	4120_raw.gwas.imputed_v3.both_sexes.tsv.bgz_full_outcome_clump.csv	Inverse variance weighted	118	0.0351705362688224	0.00314653619252488	5.2525427996112e-29	0.0290033253314737	0.0413377472061712	1.0357963345808	1.02942801765883	1.04220404761375
uwJ3Eo	6Qco14	Total body bone mineral density(45-60)	4120_raw.gwas.imputed_v3.both_sexes.tsv.bgz_full_outcome_clump.csv	Simple mode	118	0.0225658021816931	0.00839841631871083	0.00826198169273378	0.00610490619701984	0.0390266981663663	1.02282233589131	1.00612357911632	1.03979824398609
uwJ3Eo	6Qco14	Total body bone mineral density(45-60)	4120_raw.gwas.imputed_v3.both_sexes.tsv.bgz_full_outcome_clump.csv	Weighted mode	118	0.0327587418052252	0.0033225462897777	4.66557808508501e-17	0.026246551077261	0.0392709325331895	1.03330121678075	1.02659402513681	1.04005222946656
TLMJQy	6Qco14	Total body bone mineral density(45-60)	4123_irnt.gwas.imputed_v3.both_sexes.tsv.bgz_full_outcome_clump.csv	MR Egger	153	0.640401749243318	0.100016511903679	1.82380561425372e-09	0.444369385912106	0.83643411257453	1.89724294213201	1.55950643894923	2.30812178236021
TLMJQy	6Qco14	Total body bone mineral density(45-60)	4123_irnt.gwas.imputed_v3.both_sexes.tsv.bgz_full_outcome_clump.csv	Weighted median	153	0.582585167380589	0.0526845496642796	2.00543549095269e-28	0.479323450038601	0.685846884722577	1.79066161231605	1.61498141688974	1.98545257319282
TLMJQy	6Qco14	Total body bone mineral density(45-60)	4123_irnt.gwas.imputed_v3.both_sexes.tsv.bgz_full_outcome_clump.csv	Inverse variance weighted	153	0.611977327412629	0.0484051200948221	1.22573955223713e-36	0.517103292026778	0.706851362798481	1.84407413449123	1.67716235686312	2.02759702993806
TLMJQy	6Qco14	Total body bone mineral density(45-60)	4123_irnt.gwas.imputed_v3.both_sexes.tsv.bgz_full_outcome_clump.csv	Simple mode	153	0.442482024734542	0.122525050888482	0.000413169536917877	0.202332924993117	0.682631124475967	1.55656586287765	1.22425552553364	1.97907808863671
TLMJQy	6Qco14	Total body bone mineral density(45-60)	4123_irnt.gwas.imputed_v3.both_sexes.tsv.bgz_full_outcome_clump.csv	Weighted mode	153	0.574720912236426	0.0552171460333127	1.7240048735598e-19	0.466495306011133	0.682946518461719	1.7766346207336	1.59439651798517	1.97970237640632
WVvMaJ	6Qco14	Total body bone mineral density(45-60)	4123_raw.gwas.imputed_v3.both_sexes.tsv.bgz_full_outcome_clump.csv	MR Egger	130	0.0339901594654766	0.00525107369277798	1.86606311739095e-09	0.0236980550276318	0.0442822639033215	1.03457442591267	1.02398108526686	1.04527735731915
WVvMaJ	6Qco14	Total body bone mineral density(45-60)	4123_raw.gwas.imputed_v3.both_sexes.tsv.bgz_full_outcome_clump.csv	Weighted median	130	0.0287742095984301	0.00263268177431082	8.31967005219004e-28	0.0236141533207808	0.0339342658760793	1.02919218652129	1.02389517511007	1.03451660145053
WVvMaJ	6Qco14	Total body bone mineral density(45-60)	4123_raw.gwas.imputed_v3.both_sexes.tsv.bgz_full_outcome_clump.csv	Inverse variance weighted	130	0.0301156471370322	0.00250358418342299	2.5013253381458e-33	0.0252086221375232	0.0350226721365413	1.03057370996126	1.02552904627055	1.03564318877724
WVvMaJ	6Qco14	Total body bone mineral density(45-60)	4123_raw.gwas.imputed_v3.both_sexes.tsv.bgz_full_outcome_clump.csv	Simple mode	130	0.0289447997371824	0.00578959105712897	1.83599411849028e-06	0.0175972012652097	0.0402923982091552	1.0293677715353	1.01775294421686	1.04111514989612
WVvMaJ	6Qco14	Total body bone mineral density(45-60)	4123_raw.gwas.imputed_v3.both_sexes.tsv.bgz_full_outcome_clump.csv	Weighted mode	130	0.0289447997371824	0.00266162128237832	5.97992235515441e-20	0.0237280220237209	0.034161577450644	1.0293677715353	1.02401177136382	1.03475178577717
