# Supplementary material for: Comprehensive assessment of quantitative ultrasound and bone mineral density in osteoporosis screening: An empirical study using Mendelian randomization and bibliometrics
Source: Medicine (Baltimore). 2026 May 15;105(20):e48754. doi: 10.1097/MD.0000000000048754 (PMC13183022; doi:10.1097/MD.0000000000048754)
Supplement: Supplementary file 12 [file medi-105-e48754-s012.xls]

## Sheet: Total body bone mineral density
id.exposure	id.outcome	outcome	exposure	method	nsnp	b	se	pval	lo_ci	up_ci	or	or_lci95	or_uci95
iBBtrZ	Hwtt4K	Total body bone mineral density(over 60)	30630_raw.gwas.imputed_v3.both_sexes.varorder.tsv.bgz_full_outcome_clump.csv	MR Egger	223	-0.0800878	0.189956391937185	0.673718237880013	-0.452402	0.292226684115935	0.923035259641127	0.636098169955366	1.33940660543096
iBBtrZ	Hwtt4K	Total body bone mineral density(over 60)	30630_raw.gwas.imputed_v3.both_sexes.varorder.tsv.bgz_full_outcome_clump.csv	Weighted median	223	-0.141662	0.170478964093226	0.405994171700897	-0.475801	0.19247694954596	0.867914718194463	0.621387380938081	1.21224856050566
iBBtrZ	Hwtt4K	Total body bone mineral density(over 60)	30630_raw.gwas.imputed_v3.both_sexes.varorder.tsv.bgz_full_outcome_clump.csv	Inverse variance weighted	223	-0.237804	0.11793023498424	0.0437496406396314	-0.468947	-0.00666089	0.788357076796057	0.625660486283165	0.993361246491021
iBBtrZ	Hwtt4K	Total body bone mineral density(over 60)	30630_raw.gwas.imputed_v3.both_sexes.varorder.tsv.bgz_full_outcome_clump.csv	Simple mode	223	0.485538314661021	0.378891107563219	0.20136481500414	-0.257088	1.22816488548493	1.62504956143468	0.773299962266254	3.41495694552974
iBBtrZ	Hwtt4K	Total body bone mineral density(over 60)	30630_raw.gwas.imputed_v3.both_sexes.varorder.tsv.bgz_full_outcome_clump.csv	Weighted mode	223	-0.109668	0.155042417498026	0.480094238147903	-0.413552	0.194214725659234	0.896131231829235	0.661297443001528	1.2143570085722
JVVa1b	Hwtt4K	Total body bone mineral density(over 60)	30750_irnt.gwas.imputed_v3.both_sexes.varorder.tsv.bgz_full_outcome_clump.csv	MR Egger	290	-0.0386719	0.050469218413535	0.444156318667337	-0.137592	0.0602477292385883	0.962066273947602	0.871454515056871	1.06209962708957
JVVa1b	Hwtt4K	Total body bone mineral density(over 60)	30750_irnt.gwas.imputed_v3.both_sexes.varorder.tsv.bgz_full_outcome_clump.csv	Weighted median	290	0.00889670510147058	0.0416001900164546	0.830654575547239	-0.0726397	0.0904330775337215	1.00893639840819	0.929935855930949	1.09464824862983
JVVa1b	Hwtt4K	Total body bone mineral density(over 60)	30750_irnt.gwas.imputed_v3.both_sexes.varorder.tsv.bgz_full_outcome_clump.csv	Inverse variance weighted	290	0.0707394512638845	0.0280430104000671	0.0116512638156038	0.015775150879753	0.125703751648016	1.07330154207405	1.01590023544947	1.13394618882912
JVVa1b	Hwtt4K	Total body bone mineral density(over 60)	30750_irnt.gwas.imputed_v3.both_sexes.varorder.tsv.bgz_full_outcome_clump.csv	Simple mode	290	0.258316254529817	0.114840522931703	0.0252431546974963	0.0332288295836785	0.483403679475956	1.29474822387347	1.03378707324287	1.6215843732355
JVVa1b	Hwtt4K	Total body bone mineral density(over 60)	30750_irnt.gwas.imputed_v3.both_sexes.varorder.tsv.bgz_full_outcome_clump.csv	Weighted mode	290	0.00301912027668916	0.051700126897007	0.953472946843903	-0.0983131	0.104351368994823	1.00302368241037	0.906365050639312	1.10999040261583
2llNb7	Hwtt4K	Total body bone mineral density(over 60)	3143_irnt.gwas.imputed_v3.both_sexes.tsv.bgz_full_outcome_clump.csv	MR Egger	253	-0.0418386	0.0998931333765676	0.675696099046509	-0.237629	0.153951964649157	0.959024576924182	0.788495075353515	1.16643485532519
2llNb7	Hwtt4K	Total body bone mineral density(over 60)	3143_irnt.gwas.imputed_v3.both_sexes.tsv.bgz_full_outcome_clump.csv	Weighted median	253	-0.0860312	0.0481961150159661	0.0742575740095557	-0.180496	0.00843320797148689	0.91756562340885	0.834856385037421	1.00846886764115
2llNb7	Hwtt4K	Total body bone mineral density(over 60)	3143_irnt.gwas.imputed_v3.both_sexes.tsv.bgz_full_outcome_clump.csv	Inverse variance weighted	253	-0.11884	0.0381936322408603	0.00186133754056177	-0.193699	-0.0439803	0.887950009439178	0.823905572233558	0.956972796197484
2llNb7	Hwtt4K	Total body bone mineral density(over 60)	3143_irnt.gwas.imputed_v3.both_sexes.tsv.bgz_full_outcome_clump.csv	Simple mode	253	-0.0693729	0.146171759808444	0.635484341452669	-0.35587	0.217123782624816	0.932978738604469	0.700564026791141	1.24249789226973
2llNb7	Hwtt4K	Total body bone mineral density(over 60)	3143_irnt.gwas.imputed_v3.both_sexes.tsv.bgz_full_outcome_clump.csv	Weighted mode	253	-0.00962498	0.101470819385835	0.924505660588728	-0.208508	0.189257827247422	0.99042119310603	0.811794715063056	1.2083524585121
b5wooB	Hwtt4K	Total body bone mineral density(over 60)	3143_raw.gwas.imputed_v3.both_sexes.tsv.bgz_full_outcome_clump.csv	MR Egger	249	-0.0139446	0.021697799156959	0.521032320571364	-0.0564723	0.0285830937538261	0.986152182883714	0.945092683101619	1.02899551038186
b5wooB	Hwtt4K	Total body bone mineral density(over 60)	3143_raw.gwas.imputed_v3.both_sexes.tsv.bgz_full_outcome_clump.csv	Weighted median	249	-0.0190106	0.0107925342764768	0.0781614062994137	-0.0401639	0.00214280264866668	0.981168996595585	0.960631948200925	1.00214510009096
b5wooB	Hwtt4K	Total body bone mineral density(over 60)	3143_raw.gwas.imputed_v3.both_sexes.tsv.bgz_full_outcome_clump.csv	Inverse variance weighted	249	-0.0262596	0.00839892234549642	0.00176877173812629	-0.0427214	-0.00979767	0.974082227480498	0.958178258973754	0.99025017214397
b5wooB	Hwtt4K	Total body bone mineral density(over 60)	3143_raw.gwas.imputed_v3.both_sexes.tsv.bgz_full_outcome_clump.csv	Simple mode	249	-0.0130489	0.0321676007056041	0.685347573703496	-0.0760974	0.0499996242739053	0.987035894328533	0.926725966402734	1.05127070138611
b5wooB	Hwtt4K	Total body bone mineral density(over 60)	3143_raw.gwas.imputed_v3.both_sexes.tsv.bgz_full_outcome_clump.csv	Weighted mode	249	-0.00647565	0.0226644361162261	0.775332185218726	-0.0508979	0.0379466446757697	0.993545271724961	0.950375656266191	1.03867581251528
sqNyuk	Hwtt4K	Total body bone mineral density(over 60)	3144_irnt.gwas.imputed_v3.both_sexes.tsv.bgz_full_outcome_clump.csv	MR Egger	241	0.590550152195862	0.0854657769090006	4.37263892965495e-11	0.423037229454221	0.758063074937503	1.80498115664025	1.52659112906307	2.13413854816901
sqNyuk	Hwtt4K	Total body bone mineral density(over 60)	3144_irnt.gwas.imputed_v3.both_sexes.tsv.bgz_full_outcome_clump.csv	Weighted median	241	0.523117216680508	0.0471138956131686	1.20967810519954e-28	0.430773981278698	0.615460452082319	1.68727907500853	1.53844779265563	1.85050847389978
sqNyuk	Hwtt4K	Total body bone mineral density(over 60)	3144_irnt.gwas.imputed_v3.both_sexes.tsv.bgz_full_outcome_clump.csv	Inverse variance weighted	241	0.526893655381647	0.0415033996031576	6.28750073049425e-37	0.445546992159458	0.608240318603836	1.69366302772301	1.56134400522693	1.83719567364589
sqNyuk	Hwtt4K	Total body bone mineral density(over 60)	3144_irnt.gwas.imputed_v3.both_sexes.tsv.bgz_full_outcome_clump.csv	Simple mode	241	0.582949682680491	0.143870037209979	6.86399845782173e-05	0.300964409748932	0.864934955612049	1.79131445484901	1.35116125251406	2.37485161018382
sqNyuk	Hwtt4K	Total body bone mineral density(over 60)	3144_irnt.gwas.imputed_v3.both_sexes.tsv.bgz_full_outcome_clump.csv	Weighted mode	241	0.504430707233738	0.0766297539836821	2.88123818521517e-10	0.354236389425721	0.654625025041755	1.65604247904905	1.42509202335098	1.92442077246788
AOu1aB	Hwtt4K	Total body bone mineral density(over 60)	3144_raw.gwas.imputed_v3.both_sexes.tsv.bgz_full_outcome_clump.csv	MR Egger	203	0.0334842427007158	0.00507685191309206	3.66811189752251e-10	0.0235336129510553	0.0434348724503762	1.03405114974446	1.0238127135349	1.04439197340696
AOu1aB	Hwtt4K	Total body bone mineral density(over 60)	3144_raw.gwas.imputed_v3.both_sexes.tsv.bgz_full_outcome_clump.csv	Weighted median	203	0.0288384991634586	0.00269307825019877	9.29767745401718e-27	0.023560065793069	0.0341169325338482	1.02925835496624	1.02383979664907	1.03470559040099
AOu1aB	Hwtt4K	Total body bone mineral density(over 60)	3144_raw.gwas.imputed_v3.both_sexes.tsv.bgz_full_outcome_clump.csv	Inverse variance weighted	203	0.0292270730916228	0.00244941871727736	8.03726827004081e-33	0.0244262124057592	0.0340279337774864	1.02965837564209	1.02472697617919	1.03461350698796
AOu1aB	Hwtt4K	Total body bone mineral density(over 60)	3144_raw.gwas.imputed_v3.both_sexes.tsv.bgz_full_outcome_clump.csv	Simple mode	203	0.0307207000681087	0.00743437575529384	5.26066226071127e-05	0.0161493235877327	0.0452920765484846	1.03119745028409	1.01628042871614	1.04633342473765
AOu1aB	Hwtt4K	Total body bone mineral density(over 60)	3144_raw.gwas.imputed_v3.both_sexes.tsv.bgz_full_outcome_clump.csv	Weighted mode	203	0.0283578103847454	0.00409018838435467	5.43077060341501e-11	0.0203410411514102	0.0363745796180806	1.02876372091665	1.02054933000251	1.0370442293776
gaRgdG	Hwtt4K	Total body bone mineral density(over 60)	3147_irnt.gwas.imputed_v3.both_sexes.tsv.bgz_full_outcome_clump.csv	MR Egger	274	0.583778063608186	0.0750448698072499	1.52284756925054e-13	0.436690118785976	0.730866008430396	1.79279896036205	1.54757643787923	2.07687842332351
gaRgdG	Hwtt4K	Total body bone mineral density(over 60)	3147_irnt.gwas.imputed_v3.both_sexes.tsv.bgz_full_outcome_clump.csv	Weighted median	274	0.443589841985109	0.0428416452232815	4.00630313347656e-25	0.359620217347478	0.527559466622741	1.55829120889978	1.43278516426829	1.69479106309314
gaRgdG	Hwtt4K	Total body bone mineral density(over 60)	3147_irnt.gwas.imputed_v3.both_sexes.tsv.bgz_full_outcome_clump.csv	Inverse variance weighted	274	0.515308929459899	0.0371199923732605	8.11583977046447e-44	0.442553744408309	0.58806411451149	1.67415561790804	1.55667750327689	1.80049947858373
gaRgdG	Hwtt4K	Total body bone mineral density(over 60)	3147_irnt.gwas.imputed_v3.both_sexes.tsv.bgz_full_outcome_clump.csv	Simple mode	274	0.38811529304697	0.132188185986584	0.00360698860537806	0.129026448513265	0.647204137580674	1.47419973947043	1.13772	1.91019272016942
gaRgdG	Hwtt4K	Total body bone mineral density(over 60)	3147_irnt.gwas.imputed_v3.both_sexes.tsv.bgz_full_outcome_clump.csv	Weighted mode	274	0.38811529304697	0.0717741233228882	1.39644870606928e-07	0.247438011334109	0.528792574759831	1.47419973947043	1.28073996856098	1.69688221278558
2SmJwI	Hwtt4K	Total body bone mineral density(over 60)	3147_raw.gwas.imputed_v3.both_sexes.tsv.bgz_full_outcome_clump.csv	MR Egger	234	0.027251709739015	0.00398892596139305	7.30065825419546e-11	0.0194334148546846	0.0350700046233454	1.0276264337936	1.01962347282321	1.03569220950493
2SmJwI	Hwtt4K	Total body bone mineral density(over 60)	3147_raw.gwas.imputed_v3.both_sexes.tsv.bgz_full_outcome_clump.csv	Weighted median	234	0.0220514026067639	0.00219820647656966	1.10771914776402e-23	0.0177429179126874	0.0263598873008405	1.02229633181623	1.01790125856952	1.02671038202036
2SmJwI	Hwtt4K	Total body bone mineral density(over 60)	3147_raw.gwas.imputed_v3.both_sexes.tsv.bgz_full_outcome_clump.csv	Inverse variance weighted	234	0.0261247072843398	0.00193999381049775	2.46643050581928e-41	0.0223223194157642	0.0299270951529154	1.02646894864704	1.02257332659588	1.03037941156172
2SmJwI	Hwtt4K	Total body bone mineral density(over 60)	3147_raw.gwas.imputed_v3.both_sexes.tsv.bgz_full_outcome_clump.csv	Simple mode	234	0.0188316315821894	0.00655708428978231	0.00445556113298131	0.00597974637421607	0.0316835167901627	1.0190100650608	1.00599766074757	1.03219078255469
2SmJwI	Hwtt4K	Total body bone mineral density(over 60)	3147_raw.gwas.imputed_v3.both_sexes.tsv.bgz_full_outcome_clump.csv	Weighted mode	234	0.020121518059034	0.00319998359108961	1.57120769512361e-09	0.0138495502204984	0.0263934858975697	1.0203253204462	1.0139458995255	1.02674487862796
xxuv0D	Hwtt4K	Total body bone mineral density(over 60)	4101_irnt.gwas.imputed_v3.both_sexes.tsv.bgz_full_outcome_clump.csv	MR Egger	134	0.48355486745874	0.106975528957193	1.3585103638404e-05	0.273882830702641	0.693226904214839	1.62182955583967	1.31506070847218	2.00015945366582
xxuv0D	Hwtt4K	Total body bone mineral density(over 60)	4101_irnt.gwas.imputed_v3.both_sexes.tsv.bgz_full_outcome_clump.csv	Weighted median	134	0.503003236800101	0.050089661771363	9.95756992763923e-24	0.40482749972823	0.601178973871973	1.65368021380638	1.49904389227364	1.8242682976994
xxuv0D	Hwtt4K	Total body bone mineral density(over 60)	4101_irnt.gwas.imputed_v3.both_sexes.tsv.bgz_full_outcome_clump.csv	Inverse variance weighted	134	0.567843080475451	0.0496111625832009	2.46608503015241e-30	0.470605201812378	0.665080959138525	1.76445715200618	1.60096280567633	1.94464795198695
xxuv0D	Hwtt4K	Total body bone mineral density(over 60)	4101_irnt.gwas.imputed_v3.both_sexes.tsv.bgz_full_outcome_clump.csv	Simple mode	134	0.310548220897988	0.148166232264727	0.0379821919922381	0.020142405659123	0.600954036136854	1.36417277719612	1.02034663281603	1.82385799706805
xxuv0D	Hwtt4K	Total body bone mineral density(over 60)	4101_irnt.gwas.imputed_v3.both_sexes.tsv.bgz_full_outcome_clump.csv	Weighted mode	134	0.528842298679799	0.0746439500942339	7.31991773044754e-11	0.382540156495101	0.675144440864498	1.6969665905187	1.4660037427477	1.96431668307976
WonuCU	Hwtt4K	Total body bone mineral density(over 60)	4101_raw.gwas.imputed_v3.both_sexes.tsv.bgz_full_outcome_clump.csv	MR Egger	114	0.0288915073263888	0.00622095241765672	9.35571706244355e-06	0.0166984405877816	0.041084574064996	1.02931291550688	1.01683863882367	1.04194022293934
WonuCU	Hwtt4K	Total body bone mineral density(over 60)	4101_raw.gwas.imputed_v3.both_sexes.tsv.bgz_full_outcome_clump.csv	Weighted median	114	0.0270554181496176	0.00259255590095794	1.7015812725607e-25	0.0219740085837401	0.0321368277154952	1.02742473916374	1.02222	1.03265879198232
WonuCU	Hwtt4K	Total body bone mineral density(over 60)	4101_raw.gwas.imputed_v3.both_sexes.tsv.bgz_full_outcome_clump.csv	Inverse variance weighted	114	0.0308964330231157	0.00287201469649551	5.44807086491153e-27	0.0252672842179845	0.0365255818282469	1.03137868158291	1.02558920770256	1.03720083717204
WonuCU	Hwtt4K	Total body bone mineral density(over 60)	4101_raw.gwas.imputed_v3.both_sexes.tsv.bgz_full_outcome_clump.csv	Simple mode	114	0.0230864318930589	0.00889819071376585	0.0107277313363528	0.0056459780940778	0.0405268856920399	1.02335498623359	1.00566194666699	1.04135930699178
WonuCU	Hwtt4K	Total body bone mineral density(over 60)	4101_raw.gwas.imputed_v3.both_sexes.tsv.bgz_full_outcome_clump.csv	Weighted mode	114	0.0288259881316017	0.00403018247985251	9.03986492536746e-11	0.0209268304710908	0.0367251457921126	1.02924547796272	1.02114733203473	1.03740784573747
zY6Qua	Hwtt4K	Total body bone mineral density(over 60)	4104_irnt.gwas.imputed_v3.both_sexes.tsv.bgz_full_outcome_clump.csv	MR Egger	141	0.518195519890728	0.0941848061476425	1.75117004081583e-07	0.333593299841349	0.702797739940108	1.67899520108121	1.39597528473842	2.01939455237703
zY6Qua	Hwtt4K	Total body bone mineral density(over 60)	4104_irnt.gwas.imputed_v3.both_sexes.tsv.bgz_full_outcome_clump.csv	Weighted median	141	0.541618957131965	0.0463065446252484	1.33006815178792e-31	0.450858129666478	0.632379784597451	1.71878725379302	1.56965857831002	1.88208420902717
zY6Qua	Hwtt4K	Total body bone mineral density(over 60)	4104_irnt.gwas.imputed_v3.both_sexes.tsv.bgz_full_outcome_clump.csv	Inverse variance weighted	141	0.536927317692213	0.0448060850913365	4.34370564181577e-33	0.449107390913193	0.624747244471232	1.71074221070224	1.56691292037374	1.86777380760914
zY6Qua	Hwtt4K	Total body bone mineral density(over 60)	4104_irnt.gwas.imputed_v3.both_sexes.tsv.bgz_full_outcome_clump.csv	Simple mode	141	0.54570957920585	0.171196998032131	0.00176967972746063	0.210163463062872	0.881255695348827	1.72583256289796	1.23387973723397	2.41392896347901
zY6Qua	Hwtt4K	Total body bone mineral density(over 60)	4104_irnt.gwas.imputed_v3.both_sexes.tsv.bgz_full_outcome_clump.csv	Weighted mode	141	0.537435965216693	0.0625591627429789	1.51881267435619e-14	0.414820006240454	0.660051924192931	1.71161259683385	1.51409818793872	1.93489279954075
pApUDI	Hwtt4K	Total body bone mineral density(over 60)	4104_raw.gwas.imputed_v3.both_sexes.tsv.bgz_full_outcome_clump.csv	MR Egger	122	0.0259242692824772	0.00520411338560994	2.1414449320763e-06	0.0157242070466817	0.0361243315182727	1.02626322588002	1.01584848291571	1.03678474349906
pApUDI	Hwtt4K	Total body bone mineral density(over 60)	4104_raw.gwas.imputed_v3.both_sexes.tsv.bgz_full_outcome_clump.csv	Weighted median	122	0.0266898341703342	0.00233389957041974	2.77210746732041e-30	0.0221153910123115	0.0312642773283568	1.02704919778932	1.02236174902145	1.03175813814367
pApUDI	Hwtt4K	Total body bone mineral density(over 60)	4104_raw.gwas.imputed_v3.both_sexes.tsv.bgz_full_outcome_clump.csv	Inverse variance weighted	122	0.0268977779160627	0.00239512731802861	2.89795606134977e-29	0.0222033283727267	0.0315922274593988	1.0272627884532	1.02245165676812	1.0320965588498
pApUDI	Hwtt4K	Total body bone mineral density(over 60)	4104_raw.gwas.imputed_v3.both_sexes.tsv.bgz_full_outcome_clump.csv	Simple mode	122	0.0230510623920657	0.0080120733058931	0.00474619550012908	0.0073473987125152	0.0387547260716162	1.02331879131849	1.00737445707537	1.03951548633239
pApUDI	Hwtt4K	Total body bone mineral density(over 60)	4104_raw.gwas.imputed_v3.both_sexes.tsv.bgz_full_outcome_clump.csv	Weighted mode	122	0.0255416632193097	0.00300174452299217	5.55787186710826e-14	0.019658243954245	0.0314250824843743	1.02587064645382	1.01985273962246	1.03192406351251
pW4k6M	Hwtt4K	Total body bone mineral density(over 60)	4120_irnt.gwas.imputed_v3.both_sexes.tsv.bgz_full_outcome_clump.csv	MR Egger	134	0.529456272359733	0.108378573260754	2.93953648714399e-06	0.317034268768655	0.741878275950811	1.69800880325386	1.37304962383916	2.09987595922852
pW4k6M	Hwtt4K	Total body bone mineral density(over 60)	4120_irnt.gwas.imputed_v3.both_sexes.tsv.bgz_full_outcome_clump.csv	Weighted median	134	0.502870953593318	0.0484257229803685	2.92070567832363e-25	0.407956536551796	0.59778537063484	1.65346147415282	1.50374180194583	1.81808794765824
pW4k6M	Hwtt4K	Total body bone mineral density(over 60)	4120_irnt.gwas.imputed_v3.both_sexes.tsv.bgz_full_outcome_clump.csv	Inverse variance weighted	134	0.538263396516616	0.0501889707805715	7.79103270193814e-27	0.439893013786696	0.636633779246536	1.71302942475286	1.55254110913152	1.89010763889572
pW4k6M	Hwtt4K	Total body bone mineral density(over 60)	4120_irnt.gwas.imputed_v3.both_sexes.tsv.bgz_full_outcome_clump.csv	Simple mode	134	0.296677403026526	0.147615116171615	0.0464750391991647	0.00735177533016068	0.586003030722891	1.34538121352681	1.00737886597784	1.79679231999164
pW4k6M	Hwtt4K	Total body bone mineral density(over 60)	4120_irnt.gwas.imputed_v3.both_sexes.tsv.bgz_full_outcome_clump.csv	Weighted mode	134	0.509103176184663	0.0710660804972008	4.83532593226247e-11	0.36981365841015	0.648392693959177	1.66379839163362	1.44746486662697	1.91246444167826
xu4UuY	Hwtt4K	Total body bone mineral density(over 60)	4120_raw.gwas.imputed_v3.both_sexes.tsv.bgz_full_outcome_clump.csv	MR Egger	118	0.0266655232214537	0.00634390197670965	5.19579884579808e-05	0.0142314753471028	0.0390995710958046	1.02702422955227	1.01433322490149	1.03987401989112
xu4UuY	Hwtt4K	Total body bone mineral density(over 60)	4120_raw.gwas.imputed_v3.both_sexes.tsv.bgz_full_outcome_clump.csv	Weighted median	118	0.0274628110732367	0.00267708267395628	1.0839450611626e-24	0.0222157290322824	0.032709893114191	1.02784339000393	1.02246433592164	1.03325074260168
xu4UuY	Hwtt4K	Total body bone mineral density(over 60)	4120_raw.gwas.imputed_v3.both_sexes.tsv.bgz_full_outcome_clump.csv	Inverse variance weighted	118	0.0301023080978361	0.00290857834164393	4.20712415737485e-25	0.024401494548214	0.0358031216474582	1.03055996318983	1.0247016474368	1.03645177148535
xu4UuY	Hwtt4K	Total body bone mineral density(over 60)	4120_raw.gwas.imputed_v3.both_sexes.tsv.bgz_full_outcome_clump.csv	Simple mode	118	0.0177949548382426	0.00812807705260317	0.0305588419817943	0.00186392381514038	0.0337259858613448	1.01795422839972	1.00186566200092	1.03430115475494
xu4UuY	Hwtt4K	Total body bone mineral density(over 60)	4120_raw.gwas.imputed_v3.both_sexes.tsv.bgz_full_outcome_clump.csv	Weighted mode	118	0.0283385703193201	0.00397527022083872	8.99541497078384e-11	0.0205470406864762	0.036130099952164	1.02874392762577	1.0207595843454	1.03679072414056
RClDFX	Hwtt4K	Total body bone mineral density(over 60)	4123_irnt.gwas.imputed_v3.both_sexes.tsv.bgz_full_outcome_clump.csv	MR Egger	152	0.544247141398305	0.0922965335584865	2.36352939272216e-08	0.363345935623671	0.725148347172938	1.72331048474921	1.4381332747307	2.06503741970832
RClDFX	Hwtt4K	Total body bone mineral density(over 60)	4123_irnt.gwas.imputed_v3.both_sexes.tsv.bgz_full_outcome_clump.csv	Weighted median	152	0.534839913073557	0.0451155113941551	2.02964397346427e-32	0.446413510741013	0.623266315406101	1.70717492399097	1.56269752516006	1.86500981423457
RClDFX	Hwtt4K	Total body bone mineral density(over 60)	4123_irnt.gwas.imputed_v3.both_sexes.tsv.bgz_full_outcome_clump.csv	Inverse variance weighted	152	0.517900305475549	0.0445103899853367	2.7201573988774e-31	0.430659941104289	0.605140669846808	1.67849961065115	1.53827235780454	1.83150982897273
RClDFX	Hwtt4K	Total body bone mineral density(over 60)	4123_irnt.gwas.imputed_v3.both_sexes.tsv.bgz_full_outcome_clump.csv	Simple mode	152	0.389500915249125	0.155655908367933	0.013403582061305	0.0844153348479756	0.694586495650274	1.4762438392078	1.08808071781272	2.00288070280285
RClDFX	Hwtt4K	Total body bone mineral density(over 60)	4123_irnt.gwas.imputed_v3.both_sexes.tsv.bgz_full_outcome_clump.csv	Weighted mode	152	0.510044097716796	0.0558388516294509	4.04851439578151e-16	0.400599948523073	0.61948824691052	1.66536463210458	1.49271998420137	1.85797697305476
yzHm9s	Hwtt4K	Total body bone mineral density(over 60)	4123_raw.gwas.imputed_v3.both_sexes.tsv.bgz_full_outcome_clump.csv	MR Egger	130	0.0282724368443444	0.00494553747815178	7.25673306108921e-08	0.0185791833871669	0.0379656903015219	1.0286758954646	1.01875285027724	1.03869559493447
yzHm9s	Hwtt4K	Total body bone mineral density(over 60)	4123_raw.gwas.imputed_v3.both_sexes.tsv.bgz_full_outcome_clump.csv	Weighted median	130	0.0261476027351348	0.00216695436542646	1.58700743836982e-33	0.0219003721788989	0.0303948332913707	1.02649245038539	1.02214194562263	1.03086147203983
yzHm9s	Hwtt4K	Total body bone mineral density(over 60)	4123_raw.gwas.imputed_v3.both_sexes.tsv.bgz_full_outcome_clump.csv	Inverse variance weighted	130	0.0255331031100672	0.0023399576416106	1.01254007433249e-27	0.0209467861325104	0.0301194200876239	1.0258618649266	1.02116770990848	1.03057759827228
yzHm9s	Hwtt4K	Total body bone mineral density(over 60)	4123_raw.gwas.imputed_v3.both_sexes.tsv.bgz_full_outcome_clump.csv	Simple mode	130	0.0204563165456994	0.00724494033364687	0.00550404131438584	0.00625623349175152	0.0346563995996473	1.02066698100992	1.00627584459639	1.03526393057934
yzHm9s	Hwtt4K	Total body bone mineral density(over 60)	4123_raw.gwas.imputed_v3.both_sexes.tsv.bgz_full_outcome_clump.csv	Weighted mode	130	0.024743815015337	0.00297458929398637	1.09342089653086e-13	0.0189136199991237	0.0305740100315503	1.02505248382923	1.01909361550791	1.0310461949865
